# Supplementary material for: An Anthracene-Thiolate-Ligated Ruthenium Complex: Computational Insights into Z-Stereoselective Cross Metathesis
Source: J Phys Chem A. 2023 Nov 2;127(45):9465–72. doi: 10.1021/acs.jpca.3c05021 (PMC10658622; doi:10.1021/acs.jpca.3c05021)
Supplement: Supplementary file 2 — jp3c05021_si_002.xyz [file jp3c05021_si_002.xyz]

104
pre; SCF(B3LYP-D3) = -2951.5268 H
Ru       0.710929061     -0.431788695      0.193314865
C        2.263165806      0.338326308      0.853067138
H        2.676896662     -0.131837587      1.744999464
C        3.030408256      1.520524003      0.482741103
C        2.829584417      2.268348246     -0.697925125
H        2.071264453      1.934921850     -1.398644483
C        3.610975643      3.389129156     -0.964586381
H        3.444152219      3.953600856     -1.878379943
C        4.600305344      3.796366684     -0.065508718
H        5.197107272      4.680763997     -0.274255398
C        4.821206245      3.062331870      1.104499495
H        5.589558332      3.373511701      1.807919550
C        4.052171755      1.935514449      1.369487547
H        4.228252247      1.356297190      2.271568199
C        1.200421520     -2.391745505      0.549765628
N        0.292304511     -3.380432566      0.303032325
N        2.301744152     -2.997198783      1.061074714
C        2.220635130     -4.470071141      1.065412936
H        2.474836266     -4.867504340      2.052869784
H        2.935033071     -4.879308207      0.340130205
C        0.758524379     -4.727950874      0.665770209
H        0.660719850     -5.406817975     -0.187728254
H        0.161310886     -5.129732076      1.491989361
C       -1.051332004     -3.152372945     -0.143630410
C       -1.308031738     -3.019752389     -1.519598696
C       -2.591709024     -2.626861879     -1.919685561
H       -2.784127233     -2.474209867     -2.979648157
C       -3.620566721     -2.431062713     -0.996928759
C       -3.367950012     -2.716856843      0.348989779
H       -4.174317089     -2.627517632      1.074310171
C       -2.098495375     -3.080880335      0.799449426
C       -0.278917357     -3.374462665     -2.562296086
H       -0.279866658     -2.649581053     -3.378516665
H       -0.510737773     -4.365435009     -2.976086931
H        0.727490593     -3.401983924     -2.146209158
C       -4.967991504     -1.897672651     -1.421918603
H       -5.038079127     -0.825469438     -1.196625850
H       -5.785117624     -2.392949739     -0.886282110
H       -5.136560782     -2.023563068     -2.495538723
C       -1.906590615     -3.446838723      2.251921294
H       -2.535188847     -2.827749564      2.896150153
H       -0.877620936     -3.311079774      2.584213875
H       -2.189742077     -4.496580407      2.409942298
C        3.570015602     -2.381200584      1.291066073
C        4.415150544     -2.099684013      0.207567375
C        5.634272859     -1.466558161      0.472642902
H        6.288106477     -1.216279183     -0.360247091
C        6.012777738     -1.114635455      1.769408482
C        5.153351506     -1.431357823      2.829494936
H        5.433145535     -1.154742442      3.844006408
C        3.925556045     -2.059639738      2.613445031
C        7.284340298     -0.337331574      2.012237958
H        7.625614761     -0.429189112      3.047768220
H        8.093939673     -0.668240690      1.353745305
H        7.115560817      0.727988341      1.809790574
C        2.950506845     -2.290109898      3.743252765
H        2.007907975     -1.758745467      3.557685442
H        3.362043670     -1.939613432      4.693966672
H        2.697947473     -3.350800273      3.858870942
C        4.003216005     -2.397504741     -1.215438835
H        3.059902281     -2.946379389     -1.213937392
H        4.746556757     -3.065020775     -1.668858091
C        3.841767936     -1.130676754     -2.102274246
H        3.851223256     -0.233365248     -1.480226653
H        4.706765990     -1.051093036     -2.773695427
C        2.555251014     -1.148664188     -2.943790992
H        2.709908719     -0.579143260     -3.866393345
H        2.318435068     -2.177006949     -3.247354299
S        1.067954340     -0.348977811     -2.187154228
S       -0.439168611     -0.524976449      2.368413844
C        1.167651150      1.794301471      3.680744033
C       -0.187158182      2.081616698      3.330798742
C       -1.040872240      1.111222198      2.739609386
C       -0.673488598      3.421046895      3.577812048
C       -1.997396031      3.749487396      3.264484730
C       -2.867673146      2.796765139      2.724160989
C       -2.388714672      1.459965962      2.448874443
C        1.990502559      2.752496212      4.213215257
C        0.217031785      4.391401780      4.134506324
H       -2.357782281      4.758527222      3.454651605
C       -4.226000182      3.124477392      2.421569438
C       -3.311023322      0.533679337      1.871079217
C       -4.609003084      0.883686748      1.602224281
C       -5.076933502      2.197992018      1.880396809
H       -4.571398285      4.133319537      2.637896382
H       -2.949908917     -0.461200071      1.643813919
H       -5.286759332      0.151406046      1.170144319
H       -6.108613277      2.463689475      1.663548826
C        1.513193052      4.073077287      4.439900839
H        1.525580071      0.785401660      3.515554018
H        3.018251270      2.504111813      4.464557419
H       -0.162927190      5.394518284      4.313794899
H        2.176920478      4.823483879      4.861652707
N       -0.435553699      1.428290291     -0.263219113
C       -0.192802201      2.665551494      0.202799742
C       -1.572467691      1.219554413     -0.956892683
C       -1.054765740      3.734014277     -0.019350205
C       -2.492913889      2.231012349     -1.207219350
C       -2.230817588      3.514313231     -0.732933744
H        0.709184341      2.789446964      0.784771258
H       -1.742702953      0.207093707     -1.311011955
H       -0.812460974      4.707493130      0.392589147
H       -3.404052079      2.003967044     -1.750450373
H       -2.937051022      4.322174627     -0.900925751
104
pre'-ACPh; SCF(B3LYP-D3) = -2951.5060 H
Ru       1.023162673     -0.470525963      0.456792016
C        2.649032226      0.197418344      1.048911435
H        3.330788527     -0.425917902      1.624140830
C        3.108102141      1.568588270      0.903104457
C        2.340575396      2.574205883      0.275316133
H        1.394043034      2.305701852     -0.174636386
C        2.782714494      3.890723837      0.255517684
H        2.165440947      4.657821297     -0.204974233
C        4.009435383      4.233987558      0.830790005
H        4.344653235      5.267979005      0.821430572
C        4.804929959      3.243466568      1.415132190
H        5.766505396      3.505774439      1.849126463
C        4.359464664      1.926407931      1.453253965
H        4.965849284      1.154849295      1.923616168
C        1.303485619     -2.424147541      0.643452888
N        0.326600922     -3.326286019      0.319367239
N        2.376343470     -3.154075367      1.062160958
C        2.201825643     -4.605861799      0.868894529
H        2.512109891     -5.153190512      1.763874728
H        2.826366695     -4.941356103      0.030467885
C        0.704412225     -4.725168015      0.570091548
H        0.487272430     -5.340797414     -0.308193292
H        0.138785422     -5.126343288      1.419335349
C       -1.016958067     -3.017233360     -0.071324925
C       -1.307715530     -2.805946563     -1.428885918
C       -2.608838439     -2.415363067     -1.773326980
H       -2.830857677     -2.203486892     -2.817016385
C       -3.616721589     -2.292788548     -0.816973154
C       -3.321969298     -2.638199687      0.506719458
H       -4.109653298     -2.596481658      1.256569441
C       -2.035996607     -3.001650114      0.903924335
C       -0.298782685     -3.066926208     -2.518998979
H       -0.305079465     -2.263727210     -3.258544868
H       -0.547695497     -4.008111853     -3.027711300
H        0.714399183     -3.142549695     -2.126158766
C       -4.987452479     -1.770659159     -1.174173202
H       -5.094032950     -0.734790068     -0.828062168
H       -5.779417109     -2.354394413     -0.691826983
H       -5.161643503     -1.784832258     -2.254140896
C       -1.790572716     -3.415114846      2.335994896
H       -2.402622330     -2.824239819      3.021481449
H       -0.751177718     -3.280121910      2.636005531
H       -2.057288568     -4.472010202      2.474315812
C        3.709256447     -2.692449293      1.288214949
C        4.546924999     -2.404360370      0.200848973
C        5.855448786     -1.989612244      0.474044564
H        6.514223278     -1.748887015     -0.357749015
C        6.326495205     -1.853708846      1.782277843
C        5.459179778     -2.148975372      2.843074940
H        5.810487767     -2.035624106      3.866591187
C        4.146907630     -2.568095856      2.618630372
C        7.724949753     -1.349597986      2.054646065
H        8.123065826     -1.753411305      2.991032756
H        8.413787313     -1.615665041      1.247058664
H        7.731663490     -0.255866205      2.142088339
C        3.185604829     -2.805765511      3.758416989
H        2.315086849     -2.144202631      3.673406229
H        3.666509241     -2.622586602      4.723161728
H        2.804419382     -3.833930074      3.763466770
C        4.033146802     -2.438882369     -1.219377276
H        3.029943375     -2.868027167     -1.234924713
H        4.664499668     -3.103174783     -1.822278996
C        3.979874895     -1.037107323     -1.886945602
H        4.014289309     -0.255228162     -1.123982781
H        4.872509809     -0.901008370     -2.511473467
C        2.724703209     -0.840327822     -2.745862816
H        2.924209181     -0.106575093     -3.533806771
H        2.449951668     -1.779111979     -3.244877551
S        1.243879627     -0.149972802     -1.870881689
S       -0.323155794     -0.463740529      2.443005775
C        1.315326265      1.970949189      3.532698653
C       -0.009265530      2.242808996      3.072152073
C       -0.887166983      1.222337771      2.620378474
C       -0.467958966      3.613469094      3.122414478
C       -1.796005217      3.913281479      2.799863926
C       -2.704938021      2.903611447      2.467113548
C       -2.249162746      1.536578416      2.360048861
C        2.139980124      2.972495390      3.974251659
C        0.437675190      4.633815630      3.549494979
H       -2.137174882      4.944722283      2.850058926
C       -4.082218531      3.199094835      2.226972749
C       -3.213255766      0.547876147      1.998622815
C       -4.530491588      0.867068442      1.792078534
C       -4.976269108      2.212402692      1.908528357
H       -4.406290476      4.234061988      2.311916468
H       -2.872912973     -0.471677399      1.883422634
H       -5.240195554      0.085510319      1.531806621
H       -6.022630180      2.454212540      1.739826440
C        1.705386352      4.326143302      3.964863470
H        1.652340320      0.941004923      3.527995587
H        3.143038184      2.734512243      4.316532936
H        0.084635279      5.662694221      3.561502663
H        2.378973677      5.111018679      4.299059079
N       -0.859038983      1.917981339     -0.472233688
C       -1.037893812      3.244186198     -0.404110016
C       -1.844454260      1.186605356     -1.012628835
C       -2.185537457      3.889026662     -0.865882062
C       -3.030307548      1.737279183     -1.494245609
C       -3.206782827      3.118071706     -1.417605437
H       -0.239349479      3.814209916      0.064555535
H       -1.681250303      0.114481602     -1.055511197
H       -2.281577956      4.966862929     -0.772318513
H       -3.797182115      1.090947608     -1.909894953
H       -4.124109200      3.581644366     -1.771672688
104
pre-ACPh; SCF(B3LYP-D3) = -2951.5020 H
Ru       1.004946658     -0.610622971      0.642084443
C        2.635692577      0.072582803      1.205224323
H        3.307977342     -0.561724084      1.778421847
C        3.114452521      1.436613602      1.070184503
C        2.363869474      2.472079221      0.469335241
H        1.372498515      2.276593969      0.072335225
C        2.871225780      3.765581883      0.424569315
H        2.276933107      4.555753265     -0.026059651
C        4.128147037      4.057870779      0.961852795
H        4.511765220      5.074660166      0.930476759
C        4.890915182      3.040120153      1.543393441
H        5.870443913      3.262848595      1.959300944
C        4.390785802      1.744173046      1.596552753
H        4.974722330      0.948476405      2.054414952
C        1.291295721     -2.558571171      0.777044536
N        0.317672951     -3.469884576      0.478962115
N        2.407235961     -3.275551497      1.104652502
C        2.252539140     -4.719017197      0.847001390
H        2.663142105     -5.305411829      1.673752839
H        2.796068279     -4.988202823     -0.068940255
C        0.736930814     -4.863309056      0.690991496
H        0.447238757     -5.482723920     -0.162697456
H        0.258812376     -5.268705848      1.591655055
C       -1.034648065     -3.192213081      0.094260041
C       -1.330400113     -3.012790659     -1.270430330
C       -2.647867025     -2.712031964     -1.627605989
H       -2.878938010     -2.542570242     -2.677358984
C       -3.670231894     -2.638371266     -0.679086378
C       -3.359393921     -2.916890578      0.654930619
H       -4.148941952     -2.894561598      1.403403811
C       -2.052984170     -3.197027043      1.065714725
C       -0.302429620     -3.228151115     -2.354394170
H       -0.367194704     -2.445192616     -3.113211223
H       -0.480197866     -4.195431108     -2.843813731
H        0.713972701     -3.221153094     -1.963424668
C       -5.069988615     -2.242681741     -1.085509685
H       -5.159806588     -1.150201859     -1.123844087
H       -5.816761650     -2.608555851     -0.373786236
H       -5.326565912     -2.626387249     -2.078446284
C       -1.787600352     -3.542693765      2.511246433
H       -2.384737786     -2.912995486      3.175163774
H       -0.741842587     -3.400072812      2.785047128
H       -2.057606541     -4.589396274      2.706134457
C        3.739286198     -2.778393119      1.248568110
C        4.477851036     -2.384897474      0.120374802
C        5.776087342     -1.906682198      0.323648196
H        6.353588661     -1.575566010     -0.536903987
C        6.334272312     -1.804442317      1.600683076
C        5.568681504     -2.207790939      2.701367910
H        5.983592911     -2.117012979      3.702805517
C        4.268595794     -2.693921568      2.547425106
C        7.709886512     -1.208662411      1.790031975
H        8.120079301     -1.444276644      2.776327285
H        8.412800481     -1.569561897      1.032077011
H        7.671160044     -0.115612399      1.700317053
C        3.404962992     -3.023183543      3.741882456
H        2.515343885     -2.382115717      3.758672943
H        3.952936743     -2.874840579      4.676361406
H        3.049234625     -4.059804935      3.719870178
C        3.868940275     -2.362659247     -1.263620043
H        2.857258020     -2.768166834     -1.223082787
H        4.442013643     -3.021325508     -1.928358919
C        3.806169353     -0.939099839     -1.883568594
H        3.889715734     -0.182930672     -1.099320173
H        4.665489530     -0.793634038     -2.551674053
C        2.514803578     -0.694947956     -2.670127443
H        2.652973684      0.137136925     -3.368191818
H        2.253442939     -1.579097851     -3.266127629
S        1.037083491     -0.207287667     -1.657055023
S       -0.343294831     -0.543531273      2.602204316
C        1.216766612      1.983345204      3.607136729
C       -0.084794390      2.208800245      3.063008455
C       -0.909414707      1.156836527      2.582548857
C       -0.573290782      3.570038824      3.039530292
C       -1.880689099      3.832116993      2.618377569
C       -2.730825958      2.800865222      2.208038862
C       -2.235479257      1.443728563      2.153386539
C        1.997665135      3.018902253      4.048811715
C        0.281068021      4.623864359      3.488699207
H       -2.250596949      4.855123256      2.629865022
C       -4.089178846      3.063380737      1.849030799
C       -3.133155785      0.434490715      1.689482493
C       -4.430984805      0.726002214      1.355542450
C       -4.925120597      2.056318660      1.448306383
H       -4.444781312      4.089619241      1.905378786
H       -2.764560265     -0.579103559      1.607746393
H       -5.090618204     -0.071175346      1.022843022
H       -5.958442379      2.271274922      1.187454087
C        1.533157800      4.360768056      3.975285181
H        1.578870678      0.963150330      3.651803318
H        2.990642346      2.816438300      4.439783626
H       -0.096008365      5.643535594      3.447891253
H        2.171387031      5.172300124      4.314803447
N       -0.702719891      2.875620237     -0.611418343
C       -0.954926120      4.185670464     -0.516225589
C       -1.674017304      2.090967972     -1.095955416
C       -2.156609750      4.772001577     -0.915855625
C       -2.913523415      2.576176634     -1.511086024
C       -3.157988677      3.945893598     -1.423678326
H       -0.159765725      4.793932415     -0.088461964
H       -1.447077292      1.030209026     -1.154442255
H       -2.303583822      5.843852816     -0.817672281
H       -3.671295774      1.890428971     -1.876653067
H       -4.113960498      4.359695780     -1.734006001
104
ACPh; SCF(B3LYP-D3) = -2951.5060 H
Ru       0.651592569     -0.802970655      1.111152956
C        2.288272055     -0.145476748      1.683177732
H        2.993508947     -0.855444148      2.112523447
C        2.767230326      1.224186316      1.741253462
C        2.041977854      2.332029810      1.251444033
H        1.054279315      2.175786805      0.837721147
C        2.579446920      3.612771093      1.292840860
H        2.011207811      4.443569570      0.885497002
C        3.852068046      3.819058096      1.834127577
H        4.270915070      4.821637777      1.866542885
C        4.586975033      2.738164389      2.329770478
H        5.577070951      2.898291354      2.749462970
C        4.054069861      1.454504219      2.280541720
H        4.629679896      0.607008323      2.646035931
C        1.168131877     -2.684028300      0.828837223
N        0.252213821     -3.651780149      0.516782180
N        2.395394946     -3.297604553      0.806896466
C        2.322958698     -4.672106736      0.276530856
H        2.981000235     -5.341000766      0.837592198
H        2.639940752     -4.675507329     -0.775885401
C        0.840442019     -4.997004770      0.434733966
H        0.422122817     -5.552324094     -0.408978560
H        0.632696550     -5.555808495      1.357074629
C       -1.174979751     -3.521743194      0.540199516
C       -1.846529050     -3.282313105     -0.672608277
C       -3.240919074     -3.185698689     -0.646106415
H       -3.770855197     -2.986405583     -1.574998077
C       -3.966455799     -3.333332497      0.539407982
C       -3.270156942     -3.628836379      1.715429809
H       -3.822837345     -3.762981367      2.642731359
C       -1.878023928     -3.741040714      1.737648674
C       -1.090568389     -3.133022800     -1.968106194
H       -0.584318017     -2.160879575     -1.991351249
H       -1.769266598     -3.192381435     -2.823785586
H       -0.324431487     -3.907684627     -2.082276905
C       -5.463088476     -3.133345953      0.561792965
H       -5.913370115     -3.338247216     -0.414576709
H       -5.701151718     -2.094829632      0.823876822
H       -5.946738350     -3.775976376      1.304431406
C       -1.172075284     -4.127907094      3.014666380
H       -1.702114346     -3.731580908      3.883898437
H       -0.149096895     -3.748088968      3.048427341
H       -1.132769820     -5.220586751      3.116464775
C        3.688083801     -2.682777885      0.811293676
C        4.154410592     -1.979418462     -0.310223207
C        5.432460691     -1.413395710     -0.244383654
H        5.797785127     -0.845297274     -1.097170960
C        6.233357500     -1.524075825      0.893542160
C        5.742566644     -2.246212946      1.988497501
H        6.350930462     -2.335099762      2.886055553
C        4.475520893     -2.831091754      1.967743083
C        7.569239613     -0.822621509      0.964328084
H        8.221246471     -1.268468476      1.721467494
H        8.091555087     -0.851871737      0.002665243
H        7.431433662      0.234143910      1.226785866
C        3.914061142     -3.525668702      3.185886086
H        2.988220065     -3.038859394      3.514168083
H        4.626131152     -3.502152094      4.015290478
H        3.665696434     -4.574381967      2.985306222
C        3.285535406     -1.734616439     -1.522222916
H        2.318015864     -2.221482557     -1.389459931
H        3.747908600     -2.190862733     -2.407019809
C        3.049140383     -0.224963091     -1.789935304
H        3.192343707      0.346114178     -0.869260738
H        3.792841003      0.143595797     -2.509240078
C        1.646679472      0.054421462     -2.328910204
H        1.604392390      1.054801169     -2.774015868
H        1.385567028     -0.663552109     -3.116562050
S        0.301761105      0.042561217     -1.048953460
S       -0.667090881     -0.873908394      3.095397615
C        0.569824340      1.715061930      4.336605543
C       -0.414929751      1.907988183      3.321187472
C       -1.077838110      0.822549986      2.679315962
C       -0.718429730      3.266766483      2.932191355
C       -1.656076372      3.505289395      1.923225423
C       -2.340432151      2.456842581      1.301938642
C       -2.068349324      1.090447529      1.684727435
C        1.198413169      2.778137705      4.931837785
C       -0.040430563      4.346466779      3.576009204
H       -1.856208516      4.528159577      1.612010010
C       -3.306793128      2.718740161      0.281841326
C       -2.805320502      0.060637216      1.019883258
C       -3.722350156      0.353728654      0.044347741
C       -3.980366190      1.699912744     -0.334199356
H       -3.482474392      3.752713425     -0.001688201
H       -2.620430090     -0.968966866      1.295401539
H       -4.247331873     -0.457957091     -0.450993312
H       -4.708688555      1.914463132     -1.112107908
C        0.891349487      4.113401015      4.550395718
H        0.814524490      0.697368653      4.618803778
H        1.947525805      2.600441967      5.698671180
H       -0.278598657      5.360788109      3.264941512
H        1.404432661      4.943385939      5.028495200
N        0.664141697      5.031716906     -1.156640938
C       -0.200954480      5.993778381     -1.503414425
C        0.331909671      3.769951240     -1.468172110
C       -1.403758024      5.750251304     -2.168778445
C       -0.853350625      3.416078809     -2.114028904
C       -1.736768085      4.430919288     -2.477437686
H        0.082338304      7.011613385     -1.237346587
H        1.037462068      2.997918589     -1.176276992
H       -2.061021478      6.574826947     -2.429895908
H       -1.074212139      2.369128370     -2.293209372
H       -2.670856460      4.197821827     -2.981754011
104
pre'; SCF(B3LYP-D3) = -2951.5309 H
Ru       1.041086020     -0.217621016      0.341367838
C       -0.468091714     -0.487599549     -0.705620450
H       -1.078830477     -1.351751115     -0.457762023
C       -1.056392737      0.287995849     -1.789660034
C       -0.368267908      1.273546196     -2.532137759
H        0.674153680      1.463575863     -2.301886570
C       -1.013100827      1.969924748     -3.549715925
H       -0.467318342      2.723038347     -4.112395502
C       -2.356069328      1.717760648     -3.844028763
H       -2.858580828      2.279249927     -4.627679514
C       -3.050556394      0.737948026     -3.127941865
H       -4.094337585      0.533732032     -3.353154539
C       -2.405450579      0.022599244     -2.125818472
H       -2.941341008     -0.738430856     -1.567293243
C        1.562097775     -2.209467861      0.547327668
N        0.895288653     -3.373130953      0.312266784
N        2.783445366     -2.573520626      1.050575889
C        2.884065858     -4.010687916      1.354477284
H        2.762272969     -4.176689206      2.433060142
H        3.858047758     -4.405266474      1.053103067
C        1.719476297     -4.576372218      0.543362227
H        2.042573090     -4.995826777     -0.418975702
H        1.147200106     -5.340710852      1.074766841
C        3.771793444     -1.661862433      1.551348573
C        4.870438320     -1.326531828      0.738202898
C        5.751019640     -0.339408505      1.187584252
H        6.590995534     -0.058516304      0.555617604
C        5.574051847      0.298620893      2.418750359
C        4.540927218     -0.141160093      3.250829672
H        4.433610802      0.289506687      4.244616161
C        3.647870212     -1.141712322      2.853152710
C       -0.440251143     -3.555285421     -0.168916987
C       -0.702750802     -3.550741818     -1.549102743
C       -2.025591842     -3.707332488     -1.971486444
H       -2.244398559     -3.671953702     -3.036478217
C       -3.074733675     -3.869314235     -1.061206229
C       -2.772800762     -3.912779505      0.303213996
H       -3.576669477     -4.048730535      1.023573091
C       -1.463662178     -3.764311268      0.773126791
C        0.389239692     -3.260172324     -2.546080048
H        0.634754171     -2.192431627     -2.525665188
H        0.076266729     -3.519421259     -3.561130359
H        1.309542721     -3.806199728     -2.320052055
C       -4.506406788     -3.942841051     -1.538453627
H       -4.935709572     -2.935851284     -1.621304040
H       -5.135573434     -4.509006178     -0.844579061
H       -4.580116137     -4.408420185     -2.526333379
C       -1.171560717     -3.771337379      2.253585230
H       -2.081006043     -3.967950920      2.827773119
H       -0.769253877     -2.803664363      2.574923210
H       -0.435103302     -4.538201620      2.520541972
C        0.434541102      2.461564728      4.036670738
C       -0.819084224      2.245967942      3.383404326
C       -1.132432407      1.035205664      2.708405041
C       -1.785224698      3.322860746      3.417631152
C       -3.013339850      3.176985295      2.763667139
C       -3.358062590      1.975465930      2.133291998
C       -2.421588253      0.874968007      2.129997435
C        0.708003274      3.631480440      4.696621112
C       -1.457320732      4.529403612      4.110113904
H       -3.724536450      3.999854078      2.771414149
C       -4.633679094      1.804190783      1.509654501
C       -2.846319794     -0.353017128      1.537265070
C       -4.088438474     -0.487884931      0.973349105
C       -4.992911965      0.609516423      0.944609837
H       -5.322958514      2.645862768      1.509514944
H       -2.158781858     -1.187714423      1.552705494
H       -4.378041427     -1.442450055      0.540768565
H       -5.970459224      0.494482615      0.483193306
C       -0.250037857      4.682599941      4.736629208
H        1.168119429      1.664273282      3.996855036
H        1.666886724      3.762271986      5.191644989
H       -2.196782238      5.326535052      4.131095497
H       -0.020394428      5.604288888      5.265463511
N        0.818368395      2.012594505      0.435366134
C        1.898863555      2.698198534      0.860946993
C       -0.325910595      2.693756712      0.246201338
C        1.872541725      4.067641670      1.099733223
C       -0.430198286      4.065285399      0.449639333
C        0.687099168      4.769240152      0.890061076
H        2.803400791      2.118275947      1.011635575
H       -1.186066705      2.113339437     -0.054855089
H        2.767895839      4.565511614      1.457155302
H       -1.386327016      4.552840953      0.295002032
H        0.631277661      5.836724999      1.082247385
S        0.071436033     -0.270994562      2.589996361
S        2.738206338      0.327503849     -1.219325532
C        5.180399311     -2.066730700     -0.550668393
H        4.623351737     -3.008857884     -0.579296980
H        6.243832255     -2.336795814     -0.516576045
C        3.429716271     -1.092329926     -2.163109539
H        3.285986188     -0.877743943     -3.227890399
H        2.856854374     -1.993918558     -1.933067063
C        2.677595166     -1.708678547      3.861545243
H        1.826209088     -2.206724312      3.398962794
H        3.199177482     -2.440778744      4.493243612
H        2.277200696     -0.928411508      4.511671271
C        6.480867548      1.428538820      2.847434753
H        6.592017526      1.465934224      3.936004468
H        7.477617322      1.337189321      2.404534911
H        6.070612441      2.395026691      2.528654389
C        4.915499674     -1.324471872     -1.873299716
H        5.345548229     -1.930741808     -2.683939831
H        5.448603746     -0.365696260     -1.880244080
104
pre-AC'Ph; SCF(B3LYP-D3) = -2951.5033 H
Ru       0.687583836     -0.793947065      0.478714187
C       -0.643138790     -1.139403171     -0.766064649
H       -0.879138451     -2.166869862     -1.023298349
C       -1.543482247     -0.179845469     -1.383446234
C       -1.333846759      1.216499076     -1.387841260
H       -0.468759447      1.653551847     -0.904532929
C       -2.238188434      2.061951634     -2.022768077
H       -2.032338488      3.127653339     -2.049410619
C       -3.379063747      1.548139206     -2.642938706
H       -4.084867833      2.216801923     -3.129615856
C       -3.604885218      0.167643381     -2.646077983
H       -4.487862404     -0.239039342     -3.133227199
C       -2.692984641     -0.685604918     -2.037350079
H       -2.858866337     -1.761126953     -2.048644796
C        1.607053779     -2.542403813      0.583639528
N        1.182625514     -3.791704452      0.233855674
N        2.851071448     -2.700864316      1.133659864
C        3.240381486     -4.108293873      1.306842105
H        3.194690692     -4.385750405      2.367392163
H        4.264925825     -4.264955403      0.956120964
C        2.192092225     -4.840053001      0.464948684
H        2.593623210     -5.196523237     -0.492288074
H        1.740294082     -5.692751448      0.980365533
C        3.642637947     -1.689699887      1.768552572
C        4.638089507     -1.033922400      1.018584935
C        5.378611973     -0.030370047      1.643340835
H        6.138201441      0.497204724      1.069725378
C        5.169826459      0.316976202      2.981700822
C        4.233579181     -0.410343617      3.717782583
H        4.081338728     -0.178367744      4.769925305
C        3.465618086     -1.427113806      3.137071711
C       -0.044031457     -4.182787425     -0.385895756
C       -0.122135909     -4.232254590     -1.788448148
C       -1.329627478     -4.626165758     -2.370431935
H       -1.410340789     -4.646902350     -3.455124754
C       -2.445279464     -4.956883672     -1.593250793
C       -2.325931009     -4.913260951     -0.201070066
H       -3.184869365     -5.170750160      0.415035876
C       -1.134614153     -4.534398038      0.425918444
C        1.018911586     -3.735256665     -2.641824340
H        1.090436397     -2.644389521     -2.551929770
H        0.860242285     -3.980173180     -3.695452260
H        1.986072220     -4.147254293     -2.337991805
C       -3.763090890     -5.306478249     -2.245202582
H       -4.361441395     -4.402505528     -2.414769693
H       -4.358189553     -5.977171470     -1.617752145
H       -3.617181983     -5.786717176     -3.217813700
C       -1.049325016     -4.447480990      1.929303339
H       -1.883738327     -4.974913696      2.400110946
H       -1.082564756     -3.401019757      2.252063939
H       -0.115959810     -4.872376639      2.313538968
C        1.387936004      1.613126716      3.456277494
C        0.035101576      1.843020810      3.064301846
C       -0.819057509      0.808622484      2.582485555
C       -0.465193314      3.193761889      3.164011902
C       -1.772121712      3.474529480      2.760899408
C       -2.596241681      2.488738980      2.213882218
C       -2.123750418      1.127107724      2.119648488
C        2.185226930      2.630506066      3.912994763
C        0.392459498      4.225906883      3.653945012
H       -2.141896755      4.494186079      2.835444119
C       -3.903354858      2.809315015      1.732798913
C       -3.007608773      0.156057187      1.556489349
C       -4.249793550      0.505718170      1.094953174
C       -4.707319662      1.849669394      1.180075581
H       -4.241742776      3.840363298      1.811616097
H       -2.656273914     -0.865482793      1.471518809
H       -4.886910906     -0.247555106      0.640378017
H       -5.693368494      2.109291329      0.803890932
C        1.683433527      3.956899756      4.019664050
H        1.786289295      0.613112966      3.363613156
H        3.213973654      2.417871841      4.189337210
H       -0.000902251      5.238218821      3.708856730
H        2.328550372      4.753807339      4.380709552
N       -0.099849718      3.898116103     -0.088500318
C        1.183935731      4.249373377      0.047501729
C       -1.025432112      4.858340616      0.025767962
C        1.593816013      5.561625124      0.297075398
C       -0.719064489      6.198580020      0.261482918
C        0.622870123      6.556485273      0.398950779
H        1.906478726      3.440548501     -0.041497027
H       -2.060032853      4.527011127     -0.044527211
H        2.648962942      5.791559962      0.411289763
H       -1.511379985      6.937637510      0.340857019
H        0.903725859      7.589419425      0.588567452
S       -0.264216718     -0.892975980      2.635756365
S        2.233811070      0.549360201     -0.610678377
C        4.986396060     -1.444839141     -0.401770941
H        4.453525915     -2.364575203     -0.663260224
H        6.056493625     -1.691091772     -0.409382127
C        3.261570054     -0.254710879     -1.913139324
H        3.181757354      0.364044833     -2.813793743
H        2.827342379     -1.230950577     -2.146847830
C        2.528419983     -2.229833641      4.009193978
H        1.782518493     -2.774718539      3.431096560
H        3.099105072     -2.951353837      4.609265946
H        1.983524381     -1.578929280      4.697599670
C        5.932529312      1.462602098      3.603861102
H        5.886421528      1.433090126      4.696695876
H        6.986676147      1.454275307      3.306332372
H        5.512259462      2.423069592      3.280195259
C        4.731266616     -0.404645466     -1.512066705
H        5.299852949     -0.714614157     -2.400938579
H        5.131356242      0.571018039     -1.209545831
104
AC'Ph; SCF(B3LYP-D3) = -2951.5011 H
Ru       1.215398610     -0.950221779      0.612252304
C       -0.155982920     -0.963648141     -0.626950042
H       -0.664410943     -1.873744154     -0.932542625
C       -0.783257788      0.266027010     -1.096871862
C       -0.114685405      1.505237809     -1.206140589
H        0.947573532      1.559792950     -0.995025752
C       -0.803537195      2.645389913     -1.609435935
H       -0.272280125      3.590711190     -1.682710085
C       -2.167675723      2.589921417     -1.902397097
H       -2.702143526      3.493761115     -2.180818605
C       -2.841772511      1.368817170     -1.803776575
H       -3.906054453      1.317625037     -2.019473321
C       -2.159383816      0.220830756     -1.419248756
H       -2.685640628     -0.727412525     -1.335108609
C        1.754992641     -2.845495104      0.719796724
N        1.093071979     -3.975831367      0.344639627
N        2.927780571     -3.258608824      1.298759149
C        2.992292770     -4.714926466      1.494460062
H        2.824094036     -4.963202173      2.550276191
H        3.975232336     -5.097972065      1.204968543
C        1.857840800     -5.210382881      0.592507399
H        2.224969295     -5.625706315     -0.355047795
H        1.222018471     -5.962687208      1.068395147
C        3.855549107     -2.411463537      1.989270215
C        5.017437826     -1.984540516      1.323850389
C        5.864204821     -1.088872163      1.981310710
H        6.757208980     -0.738745631      1.467381656
C        5.585690106     -0.618135197      3.267410446
C        4.466685409     -1.129233143      3.931706206
H        4.261577079     -0.815336843      4.953189334
C        3.600710124     -2.042951616      3.322551791
C       -0.164753602     -4.077989012     -0.324153179
C       -0.204974110     -4.091525902     -1.727481576
C       -1.451521640     -4.193145721     -2.352474124
H       -1.498278274     -4.183627881     -3.439260810
C       -2.637924888     -4.262722062     -1.615838282
C       -2.558620454     -4.261247434     -0.219102499
H       -3.474140912     -4.318458876      0.366076068
C       -1.334357267     -4.175546536      0.448596003
C        1.044966438     -3.854797835     -2.538311822
H        1.351152273     -2.807447352     -2.429964554
H        0.871751503     -4.051737088     -3.599762124
H        1.886678574     -4.472452787     -2.210064270
C       -3.981568863     -4.295433600     -2.306437174
H       -4.423274629     -3.291531375     -2.343233002
H       -4.688702791     -4.939666404     -1.774307846
H       -3.898861885     -4.655580068     -3.336108484
C       -1.276540513     -4.121117524      1.954700887
H       -2.237117301     -4.404481060      2.394342922
H       -1.032028375     -3.106223042      2.287916326
H       -0.506975761     -4.787607765      2.359483910
C        2.105213461      1.722033502      2.629367407
C        0.730798390      1.957030817      2.300278702
C       -0.268872955      0.941745618      2.355831240
C        0.360530164      3.299578544      1.904637718
C       -0.977192512      3.600423744      1.639655271
C       -1.977516462      2.628139093      1.745505463
C       -1.625976759      1.270437139      2.084822955
C        3.044690681      2.712840973      2.523709165
C        1.375221220      4.301542393      1.804080794
H       -1.252369856      4.611004571      1.348723935
C       -3.346119644      2.959281348      1.505307820
C       -2.680987513      0.309553382      2.139371117
C       -3.985662985      0.666325783      1.911386793
C       -4.327508678      2.009120109      1.593737365
H       -3.590581861      3.985589556      1.247512223
H       -2.424327546     -0.717162562      2.371176044
H       -4.767770212     -0.086813448      1.967403934
H       -5.365203368      2.276763469      1.410723412
C        2.681874571      4.020366607      2.095817848
H        2.401661101      0.734876607      2.962051541
H        4.080215338      2.492896059      2.767537916
H        1.078694261      5.300012673      1.491641065
H        3.441470293      4.793045169      2.011941950
N       -3.769470670      5.562399786     -1.328298904
C       -2.982263943      6.297195157     -0.531512777
C       -5.033638611      5.369193080     -0.931297878
C       -3.412223959      6.867535171      0.668541968
C       -5.563613344      5.895405274      0.248861999
C       -4.733952134      6.663386758      1.065317084
H       -1.956004826      6.433383855     -0.868285986
H       -5.652998001      4.760144923     -1.587516027
H       -2.726555458      7.452751307      1.273812786
H       -6.597833211      5.703152560      0.518414578
H       -5.106888155      7.087316254      1.993597123
S        0.186934521     -0.742794901      2.751135691
S        3.066021401     -0.046597378     -0.468546276
C        5.409519271     -2.518511114     -0.042165807
H        4.789735078     -3.385759565     -0.293168613
H        6.441898382     -2.883550358      0.036696451
C        3.921609772     -1.165448611     -1.660642362
H        3.948259189     -0.651494815     -2.627717216
H        3.323490181     -2.071799820     -1.786684032
C        2.486414458     -2.664014831      4.132249122
H        1.676913988     -3.047147678      3.509851117
H        2.881732969     -3.498543531      4.726918337
H        2.049423027     -1.938162872      4.821085276
C        6.465565574      0.418479715      3.924819167
H        6.476893698      0.306178335      5.013706481
H        7.496932036      0.361288927      3.562964051
H        6.099191446      1.429355668      3.706782551
C        5.343445137     -1.524532340     -1.219278073
H        5.866807043     -1.980584715     -2.072219542
H        5.893339088     -0.609413136     -0.966558233
112
OC A1; SCF(B3LYP-D3) = -3052.1963 H
Ru       0.962138651     -0.270700641     -0.054078486
C        2.493575090      0.298854627      0.833175493
H        2.659536794     -0.183637605      1.795426600
C        3.500493931      1.321634635      0.590436274
C        3.724015346      1.951714923     -0.651659304
H        3.130430031      1.643042457     -1.503591387
C        4.722138985      2.911138569     -0.789175119
H        4.884535361      3.380678038     -1.755732217
C        5.511890587      3.276157291      0.304400081
H        6.278825568      4.038237345      0.193607865
C        5.316921612      2.652285343      1.540673067
H        5.932277777      2.925955098      2.394000286
C        4.333926892      1.678378568      1.677335580
H        4.192838292      1.178957824      2.632170458
C        1.282686832     -2.273615812      0.216777517
N        0.345542771     -3.187737657     -0.161799891
N        2.389402233     -2.975439619      0.586338949
C        2.200208460     -4.438793624      0.548831959
H        2.249179456     -4.847217742      1.564552159
H        2.993337122     -4.907518384     -0.041101467
C        0.812383050     -4.583388395     -0.085915618
H        0.845970656     -5.019200969     -1.091112514
H        0.124754927     -5.179482633      0.521408934
C        3.568469753     -2.479422786      1.232018390
C        4.750802182     -2.296880046      0.495560693
C        5.860232753     -1.764878222      1.161713732
H        6.771185966     -1.582294913      0.595603256
C        5.827788950     -1.443705127      2.520165858
C        4.662265635     -1.722397549      3.240449525
H        4.627758868     -1.505649156      4.306154434
C        3.523742444     -2.244050711      2.621041843
C       -1.044854736     -2.953635252     -0.442568866
C       -1.490370040     -2.782899795     -1.764957626
C       -2.854345984     -2.543438116     -1.976621737
H       -3.201854676     -2.378359836     -2.994445972
C       -3.775958593     -2.526080064     -0.928724475
C       -3.313091933     -2.809582401      0.360079888
H       -4.024001781     -2.854915299      1.182424062
C       -1.962023489     -3.034035623      0.626614943
C       -0.581332488     -2.898717511     -2.963054821
H       -0.401786702     -1.922243457     -3.420353876
H       -1.038800896     -3.554970430     -3.711884958
H        0.397538875     -3.299986015     -2.699728994
C       -5.228152259     -2.199919045     -1.178770588
H       -5.361694418     -1.115193231     -1.264903323
H       -5.866123255     -2.551978669     -0.362315137
H       -5.586754159     -2.647692441     -2.111558967
C       -1.539298859     -3.437009082      2.020163662
H       -2.141224982     -2.925410790      2.774779608
H       -0.496226429     -3.199513732      2.225766219
H       -1.681715333     -4.517936879      2.158965664
C        0.914956136      2.474137731      2.709215162
C       -0.509143088      2.452697347      2.614591801
C       -1.240797228      1.256826617      2.376753806
C       -1.203981010      3.710966892      2.764888718
C       -2.601081575      3.740757888      2.772410953
C       -3.341757932      2.562021006      2.651862146
C       -2.664060756      1.303458161      2.439498328
C        1.612056945      3.645197410      2.860991905
C       -0.442731699      4.912082676      2.914806913
H       -3.117914971      4.690561394      2.889634525
C       -4.770097562      2.582439565      2.721822884
C       -3.477941528      0.137808717      2.294675911
C       -4.845274388      0.194817408      2.377091369
C       -5.506146744      1.435048684      2.598881420
H       -5.260858970      3.539737777      2.881920507
H       -2.979272226     -0.801691029      2.103650342
H       -5.431201769     -0.714217131      2.265088871
H       -6.590706847      1.468834604      2.664043924
C        0.925195564      4.887491794      2.949498960
H        1.436254629      1.528230753      2.664693463
H        2.696984325      3.622679633      2.909824740
H       -0.981879795      5.851946980      3.005428073
H        1.488015128      5.810804734      3.059484067
S       -0.438859077     -0.293026439      2.006367802
S        1.696001843     -0.442191021     -2.316921673
C        4.867645186     -2.620080735     -0.981457253
H        4.372917891     -3.572779095     -1.204747275
H        5.930168574     -2.778799499     -1.194932430
C        2.906281435     -1.811430592     -2.498940004
H        2.967066033     -2.012117266     -3.574047112
H        2.492256049     -2.713902835     -2.040984609
C        2.255788399     -2.451926054      3.413182619
H        1.506401155     -1.685639254      3.174464775
H        1.792206333     -3.422552233      3.208188842
H        2.455832046     -2.398637164      4.486887053
C        7.003963144     -0.763197128      3.177278642
H        6.985651118     -0.879985154      4.264972061
H        7.957756278     -1.151710418      2.805833089
H        6.982972469      0.312083571      2.956837820
C        4.313552479     -1.515865449     -1.924821114
H        5.013216363     -1.379266141     -2.757410634
H        4.299871316     -0.568971407     -1.382530118
C        0.540870504      2.227528127     -0.886241270
H        0.940840961      2.755954747     -0.027358273
H        1.095239170      2.286581255     -1.817132956
C       -0.670395263      1.627258971     -0.832731555
H       -1.243892012      1.697898363      0.084767978
C       -1.404698390      0.996704450     -1.997089594
H       -0.851170514      1.147874287     -2.928660966
H       -1.468308943     -0.086936250     -1.839944299
C       -2.816302900      1.544159360     -2.081185269
C       -3.205531620      2.428596799     -3.090608652
C       -3.747009586      1.189735627     -1.094844290
C       -4.503003853      2.946135360     -3.119114821
C       -5.037400376      1.715360826     -1.111682306
C       -5.420532582      2.593913324     -2.128889669
H       -2.489361057      2.716116818     -3.857420723
H       -3.455560143      0.506211938     -0.303065266
H       -4.794033122      3.630531300     -3.912261893
H       -5.732367190      1.446371515     -0.321248602
H       -6.426618470      3.005303811     -2.146018797
112
OC A2; SCF(B3LYP-D3) = -3052.1890 H
Ru       1.054507167     -0.189709437     -0.160443483
C        2.570964374      0.361695167      0.757406103
H        2.750651820     -0.149207198      1.702264771
C        3.565725542      1.399999329      0.530335987
C        3.754072600      2.084820855     -0.688664793
H        3.145044376      1.809315937     -1.541402699
C        4.745395853      3.055005980     -0.808598877
H        4.880052501      3.568747524     -1.756885356
C        5.565836697      3.370842358      0.277311838
H        6.328373746      4.139298387      0.179325047
C        5.409679507      2.687108922      1.487465340
H        6.052230443      2.919005213      2.333159789
C        4.431849171      1.707447892      1.606788501
H        4.322287435      1.159669313      2.538748481
C        1.321062673     -2.194436140      0.117689628
N        0.386306661     -3.079422742     -0.331695089
N        2.365983639     -2.928546196      0.586630834
C        2.148822842     -4.386720205      0.502897083
H        2.174124326     -4.827811778      1.505105032
H        2.944773633     -4.850529431     -0.088364773
C        0.770016015     -4.490704924     -0.164136749
H        0.803283256     -4.986844461     -1.140309510
H        0.033513816     -5.009877434      0.457976242
C        3.517111215     -2.467549202      1.305925487
C        4.741862252     -2.283065578      0.641699806
C        5.814937978     -1.772727954      1.380047324
H        6.759074215     -1.590655370      0.871004949
C        5.706753748     -1.473489290      2.739845806
C        4.499771617     -1.753990147      3.386513437
H        4.405762729     -1.557544978      4.452425843
C        3.395414609     -2.258513240      2.694194846
C       -0.941103985     -2.769540894     -0.789269920
C       -1.201386195     -2.611753171     -2.163797639
C       -2.487265429     -2.222357685     -2.552822662
H       -2.679578488     -2.040129886     -3.607189467
C       -3.515710899     -2.042852179     -1.626744642
C       -3.261338560     -2.356611808     -0.287957908
H       -4.069948842     -2.294832165      0.437401974
C       -1.991262848     -2.735123204      0.153062795
C       -0.188594473     -2.933926566     -3.233704845
H       -0.036109765     -2.087949318     -3.907517450
H       -0.552964360     -3.779771754     -3.830174489
H        0.782004238     -3.197382426     -2.818422097
C       -4.852353904     -1.493444483     -2.060000084
H       -4.779710049     -0.407778080     -2.202406168
H       -5.630459569     -1.683603234     -1.314519125
H       -5.176404320     -1.922555933     -3.013922657
C       -1.806918729     -3.182509705      1.584287065
H       -2.417617452     -2.585606943      2.265130648
H       -0.774319568     -3.096729662      1.921432141
H       -2.119915307     -4.231255248      1.684872653
C        1.199518219      2.173545883      3.154816356
C       -0.202296320      2.344189117      2.949529176
C       -1.027899908      1.314074554      2.420898972
C       -0.773881554      3.628722565      3.290761192
C       -2.150133775      3.835477828      3.155853176
C       -2.989348011      2.816624096      2.695923504
C       -2.429868011      1.540437544      2.312064661
C        1.989041095      3.196128711      3.612809854
C        0.082937014      4.670635037      3.763300256
H       -2.574567844      4.802870273      3.415675557
C       -4.399830660      3.024135236      2.573094156
C       -3.331088828      0.552782508      1.805291633
C       -4.677019605      0.789564317      1.700891387
C       -5.224756488      2.042732274      2.094011809
H       -4.803254333      3.989679845      2.870043945
H       -2.910896934     -0.389625263      1.481023748
H       -5.331486604      0.016962280      1.304532416
H       -6.293796359      2.218671764      2.006978976
C        1.428075490      4.467878374      3.912570418
H        1.623271024      1.201046494      2.944801034
H        3.055376749      3.037501462      3.742980896
H       -0.363194926      5.633299620      4.003014932
H        2.067948501      5.271404420      4.267758299
S       -0.361451459     -0.252548887      1.892920699
S        1.878302067     -0.392318211     -2.390845257
C        4.947068412     -2.584048878     -0.830508347
H        4.460403132     -3.529955203     -1.096711048
H        6.019424967     -2.749529812     -0.979869423
C        3.102340328     -1.761102833     -2.471572446
H        3.245218309     -1.969660248     -3.537488375
H        2.658177295     -2.662095493     -2.039922198
C        2.087604321     -2.480939563      3.411902259
H        1.356160763     -1.705773233      3.146741232
H        1.633433183     -3.445319713      3.160121319
H        2.229981490     -2.452009024      4.495781503
C        6.853723139     -0.823575748      3.475573695
H        6.747954378     -0.920670884      4.560011886
H        7.817460407     -1.254389827      3.184836440
H        6.893817343      0.247489921      3.238424261
C        4.459234528     -1.462685518     -1.790937691
H        5.217423427     -1.303861940     -2.566113668
H        4.395557580     -0.526679057     -1.234299857
C        0.476859033      2.255735014     -1.319424557
H        1.228543330      2.842162821     -0.801954982
H        0.635810776      2.064374071     -2.375539405
C       -0.659575637      1.912641031     -0.678875103
H       -0.768129538      2.235961393      0.348789809
C       -1.880188422      1.204296602     -1.245932396
H       -1.801140365      0.130715798     -1.027782310
H       -2.745496400      1.537522352     -0.664245947
C       -2.146569421      1.405172247     -2.720976715
C       -1.378040998      0.750970853     -3.693446461
C       -3.181606531      2.248742022     -3.144315669
C       -1.634328453      0.941739988     -5.051491905
C       -3.445444581      2.434814448     -4.503305008
C       -2.671642651      1.781629540     -5.463842101
H       -0.572274770      0.094603512     -3.381228846
H       -3.786875397      2.763842803     -2.400966193
H       -1.021845573      0.428643679     -5.788936378
H       -4.256447058      3.090737733     -4.810161734
H       -2.875012326      1.925395776     -6.521697705
112
OC A3; SCF(B3LYP-D3) = -3052.1894 H
Ru       0.573770061     -0.526623708     -0.094249134
C        1.849518035      0.349298087      0.935999601
H        1.850831587      0.084885278      1.992972307
C        2.775594872      1.440102791      0.668345176
C        3.314888261      1.735974068     -0.598977005
H        3.025833917      1.111647047     -1.437944168
C        4.202180775      2.796083462     -0.760599219
H        4.610200207      3.010055739     -1.744675113
C        4.549367915      3.600617554      0.328944961
H        5.219839398      4.444953082      0.191466411
C        4.028077900      3.317576869      1.595219080
H        4.290759182      3.935646492      2.449781510
C        3.172011526      2.234529492      1.768526278
H        2.790805848      2.003332705      2.755939319
C        1.200659879     -2.386872525      0.332393621
N        0.384406714     -3.461333395      0.155075607
N        2.447689824     -2.874042944      0.605668770
C        2.447815084     -4.336405296      0.806308785
H        2.492189319     -4.572630434      1.876856062
H        3.311666717     -4.792817190      0.316986056
C        1.111864169     -4.742641345      0.177303892
H        1.233370838     -5.121263524     -0.845796601
H        0.565870650     -5.488841093      0.759158848
C        3.565942126     -2.091042331      1.043022213
C        4.606390512     -1.790726649      0.150800423
C        5.611194814     -0.919501548      0.588506289
H        6.407837452     -0.653200131     -0.103286896
C        5.621357440     -0.381242753      1.876932182
C        4.635707806     -0.800973667      2.775940187
H        4.646545252     -0.425560213      3.796666675
C        3.611925257     -1.664543087      2.385141404
C       -1.051334883     -3.425675919      0.088244444
C       -1.709813534     -3.353498150     -1.149655443
C       -3.108677571     -3.280891073     -1.143080679
H       -3.631888278     -3.207314434     -2.094153259
C       -3.846039914     -3.314756156      0.041665735
C       -3.158831318     -3.470728043      1.249899133
H       -3.720290298     -3.527608936      2.179617325
C       -1.767338909     -3.536996520      1.297355672
C       -0.955847086     -3.375655873     -2.454763037
H       -0.406737870     -2.441248545     -2.617626869
H       -1.642104416     -3.523729479     -3.293347481
H       -0.218270149     -4.185572860     -2.476942111
C       -5.350086082     -3.178237911      0.032350931
H       -5.645114379     -2.159601851      0.312094786
H       -5.819221105     -3.858132442      0.751644873
H       -5.770211096     -3.384735774     -0.956446501
C       -1.053978832     -3.721712847      2.615466954
H       -1.772308743     -3.801418009      3.435213438
H       -0.406575209     -2.868379438      2.826982661
H       -0.436143913     -4.627887827      2.622686048
C        0.748743904      0.707408817      4.220194557
C        0.023130268      1.671167185      3.457452333
C       -0.948972328      1.297502309      2.485891277
C        0.282554405      3.068257631      3.730638097
C       -0.461347380      4.052248975      3.074527659
C       -1.538630008      3.700613162      2.255022250
C       -1.824530740      2.307441648      1.992819584
C        1.683432705      1.076820680      5.155101212
C        1.295630986      3.413209878      4.679296572
H       -0.231432850      5.102444182      3.236812328
C       -2.362399033      4.702896460      1.654406481
C       -2.991806412      2.005203135      1.225290045
C       -3.785340085      2.995128046      0.707902995
C       -3.451963096      4.365034944      0.899430469
H       -2.100749470      5.745410307      1.814201097
H       -3.239951975      0.960616299      1.075195688
H       -4.675636238      2.734296695      0.141462704
H       -4.070004660      5.139963691      0.453708750
C        1.979230982      2.451537760      5.374936195
H        0.505724239     -0.334904833      4.059694610
H        2.192560353      0.318361301      5.744606155
H        1.493963613      4.467660507      4.855159714
H        2.731831255      2.734161312      6.106627325
S       -1.051967906     -0.378296839      1.873537714
S        1.404891897     -0.683835007     -2.307925807
C        4.740048504     -2.438347699     -1.214733552
H        4.365563631     -3.468090982     -1.174367941
H        5.815347297     -2.521387166     -1.412201335
C        2.593684659     -2.046132632     -2.649725080
H        2.426190182     -2.281058960     -3.705947555
H        2.299616277     -2.936245356     -2.085168554
C        2.564570426     -2.113388336      3.374196331
H        1.554598044     -1.939365989      2.993724827
H        2.653718887     -3.184280761      3.591828273
H        2.665994064     -1.574937254      4.317892798
C        6.647001842      0.649290203      2.280938148
H        6.850765051      0.617537100      3.356098191
H        7.592748977      0.512144475      1.747177381
H        6.274902343      1.653666339      2.044272807
C        4.091621627     -1.734856711     -2.427516261
H        4.642373531     -2.067348065     -3.317040386
H        4.252972434     -0.654450848     -2.355777549
C       -0.452115927      1.907487382     -1.024154077
H       -0.504839731      2.223640589      0.012127568
C       -1.208666436      0.865650976     -1.432514074
H       -1.904693264      0.376178421     -0.758194070
H       -1.219081610      0.556177251     -2.474805118
C        0.379243497      2.784712862     -1.927817744
H        1.426437084      2.471360006     -1.873393879
H        0.066081504      2.659316476     -2.969600503
C        0.270004613      4.233619458     -1.488574365
C       -0.595955742      5.126345332     -2.127095272
C        0.994377579      4.679341742     -0.374810521
C       -0.731165993      6.438946415     -1.670968140
C        0.861717405      5.989099893      0.083003917
C       -0.001657169      6.874986674     -0.564345423
H       -1.175310537      4.788637325     -2.983476393
H        1.654933301      3.993975879      0.144872670
H       -1.410638853      7.119959713     -2.177253127
H        1.430395575      6.314270231      0.950595446
H       -0.107985316      7.896492267     -0.207311964
112
OC A4; SCF(B3LYP-D3) = -3052.1838 H
Ru       0.514987869     -0.470236252     -0.058878815
C        1.841794202      0.375413115      0.923386255
H        1.900456440      0.125624076      1.982013005
C        2.740185247      1.472851873      0.577096280
C        3.347178264      1.609683516     -0.684449757
H        3.105589513      0.879876846     -1.448377278
C        4.216443172      2.665671256     -0.942878074
H        4.681912702      2.751677893     -1.921372286
C        4.468241597      3.629033389      0.038818183
H        5.125771080      4.467764628     -0.175333387
C        3.868193373      3.509842936      1.296030912
H        4.056602715      4.254543387      2.065049500
C        3.033587773      2.429940355      1.573210185
H        2.585088829      2.331100163      2.555637443
C        1.108138137     -2.373381615      0.279733010
N        0.275105714     -3.443535978      0.153071091
N        2.354549113     -2.869620674      0.528246143
C        2.345621133     -4.320679080      0.793945978
H        2.428318409     -4.506885763      1.872247296
H        3.185496293     -4.810562541      0.295277521
C        0.981671576     -4.735452228      0.235444239
H        1.055466933     -5.183528780     -0.763775951
H        0.441989746     -5.426694360      0.886714431
C        3.518853651     -2.090512431      0.824429312
C        4.461889453     -1.839906856     -0.183903742
C        5.508337792     -0.956812675      0.105269956
H        6.228054146     -0.726113278     -0.677742136
C        5.648990007     -0.356380458      1.358107286
C        4.768286197     -0.736328584      2.375541105
H        4.887849861     -0.314470029      3.370968371
C        3.707729893     -1.611083635      2.135541433
C       -1.162225592     -3.407322439      0.131324099
C       -1.855795865     -3.266706533     -1.083405060
C       -3.250067302     -3.156094166     -1.032880776
H       -3.796856350     -3.024344914     -1.964315151
C       -3.955146374     -3.221408111      0.171393226
C       -3.239702151     -3.460554857      1.346815637
H       -3.774541887     -3.539427937      2.290795165
C       -1.848496874     -3.564426170      1.351490931
C       -1.147067267     -3.258249094     -2.413764531
H       -0.695362044     -2.281572319     -2.621663241
H       -1.846169148     -3.495303595     -3.221046597
H       -0.336290081     -3.993588799     -2.439901671
C       -5.451153023     -3.016038522      0.211809690
H       -5.687575354     -1.971742969      0.451712240
H       -5.923355390     -3.638107361      0.979325419
H       -5.918403441     -3.245641263     -0.750689185
C       -1.127566274     -3.851938457      2.648236088
H       -1.675402999     -3.427693212      3.492661267
H       -0.125451706     -3.421887225      2.664103068
H       -1.040163236     -4.934603021      2.814698331
C        0.813805427      0.808408088      4.139527349
C       -0.196832852      1.601785443      3.516096794
C       -1.164267890      1.048876546      2.629565207
C       -0.223107162      3.011352664      3.827089691
C       -1.253975288      3.812859820      3.327324271
C       -2.299057553      3.257479974      2.581821375
C       -2.273557563      1.853154199      2.239743367
C        1.768430821      1.358981819      4.957997009
C        0.812011736      3.558472113      4.650428806
H       -1.257050237      4.879491728      3.541760209
C       -3.384430713      4.065920798      2.118442467
C       -3.369706728      1.334769640      1.482011063
C       -4.402239483      2.138866997      1.073620145
C       -4.405896012      3.527844550      1.383424471
H       -3.380418357      5.124336716      2.369669713
H       -3.363456501      0.275794631      1.245618015
H       -5.226420088      1.714910346      0.505568762
H       -5.224013604      4.156044321      1.040299966
C        1.783221485      2.762394262      5.198345840
H        0.778797060     -0.258632113      3.965327816
H        2.510162265      0.723829925      5.435241887
H        0.797486679      4.627948436      4.848863964
H        2.553671037      3.196448728      5.830525207
S       -0.976968841     -0.592679235      1.975657980
S        1.199331889     -0.598756099     -2.331051270
C        4.451580200     -2.562061462     -1.518471777
H        4.024454912     -3.563751884     -1.392030357
H        5.502702753     -2.718687614     -1.790031706
C        2.219608022     -2.065395165     -2.784013424
H        1.924983961     -2.275922909     -3.817567700
H        1.910789136     -2.934127569     -2.194346864
C        2.775230433     -2.014185996      3.253128226
H        1.725594036     -1.944343136      2.951250400
H        2.961517509     -3.047980714      3.570027098
H        2.919063282     -1.375339524      4.127825675
C        6.691924780      0.707688626      1.597490424
H        7.027201448      0.720729308      2.639594196
H        7.567935986      0.570291889      0.955591374
H        6.267879808      1.694560607      1.373443764
C        3.753127032     -1.895465276     -2.723577319
H        4.179300776     -2.359994756     -3.623074806
H        4.022871515     -0.834766224     -2.773039469
C       -0.431520362      2.202729760     -0.494913546
H       -0.534560186      2.289805887      0.580183927
C       -1.120528013      1.234064374     -1.139027014
H       -1.838482287      0.619445115     -0.603299774
H       -1.094798188      1.151626793     -2.221629436
C        0.373627992      3.309224649     -1.130662763
H       -0.004050262      4.244359496     -0.691188625
H        1.413853921      3.235959772     -0.798975388
C        0.296229348      3.389831642     -2.637147203
C        1.310756954      2.873489707     -3.449335762
C       -0.823968824      3.967866169     -3.249900833
C        1.210605396      2.933511099     -4.840038901
C       -0.928395789      4.029446894     -4.638692936
C        0.091676399      3.511014475     -5.439604483
H        2.175356107      2.408786634     -2.990150122
H       -1.621430681      4.369240123     -2.627723772
H        2.006859456      2.521427194     -5.454583114
H       -1.804434139      4.481979077     -5.096524604
H        0.012795991      3.556478002     -6.522729409
112
OC A5; SCF(B3LYP-D3) = -3052.1950 H
Ru       0.835938394     -0.286963406      0.093498750
C       -0.776708324     -0.842328537     -0.655049156
H       -1.328094824     -1.569408928     -0.057715763
C       -1.531015129     -0.466339386     -1.841180513
C       -0.986924799      0.204945767     -2.955328852
H        0.069906337      0.447249509     -2.951733380
C       -1.784151719      0.508343279     -4.055397709
H       -1.347843823      1.020095461     -4.909313866
C       -3.138686587      0.164607364     -4.067501207
H       -3.758439751      0.419423131     -4.923363115
C       -3.692575666     -0.517478023     -2.979139554
H       -4.742724126     -0.798420772     -2.986898273
C       -2.894431810     -0.843130661     -1.889069360
H       -3.315196778     -1.396072230     -1.053287852
C        1.541764740     -2.173371122      0.445475162
N        1.035311386     -3.395202670      0.137109453
N        2.769501209     -2.394260707      1.008167392
C        3.020905072     -3.817820334      1.293336418
H        2.848675873     -4.025603806      2.356644805
H        4.051246638     -4.088485101      1.050704614
C        1.985758171     -4.495729123      0.396487050
H        2.414996181     -4.843701503     -0.552231672
H        1.477436790     -5.336592029      0.874578726
C        3.595436011     -1.363575828      1.569679416
C        4.674829815     -0.856134490      0.823653328
C        5.345155101      0.264623474      1.325333451
H        6.168370631      0.682419816      0.749242577
C        4.998086361      0.851238095      2.546168701
C        4.030239474      0.216046568      3.333008531
H        3.809680969      0.604319514      4.324530757
C        3.343101598     -0.912835219      2.880479953
C       -0.258409865     -3.729252982     -0.376796190
C       -0.485038163     -3.763271441     -1.763749804
C       -1.763943771     -4.097892464     -2.211865752
H       -1.962109029     -4.095044910     -3.281264761
C       -2.804081291     -4.391365755     -1.324406406
C       -2.536983048     -4.372326988      0.047147358
H       -3.336639880     -4.595325720      0.750252505
C       -1.271015667     -4.046723859      0.545041765
C        0.590109039     -3.360213989     -2.738996726
H        0.808602516     -2.291784506     -2.638292557
H        0.274602768     -3.549191020     -3.768539909
H        1.525558210     -3.902286632     -2.566004414
C       -4.194309286     -4.663835371     -1.847295993
H       -4.639123648     -3.741466223     -2.241963382
H       -4.855647528     -5.045608674     -1.064217044
H       -4.180726888     -5.390124073     -2.667181468
C       -1.037005792     -3.934209052      2.031640613
H       -1.860113222     -4.386059642      2.592151943
H       -0.965751114     -2.879136808      2.327296496
H       -0.107276254     -4.419447068      2.347103434
C        0.816743070      1.545334512      4.666411606
C       -0.286996891      2.035824290      3.904572251
C       -0.872224473      1.290355762      2.840151396
C       -0.793959892      3.347232817      4.241554342
C       -1.841273123      3.897081344      3.498011211
C       -2.450804203      3.171349779      2.470393745
C       -1.996116108      1.834718587      2.160928107
C        1.362286677      2.264927347      5.697854146
C       -0.195099243      4.071233285      5.319473735
H       -2.191496123      4.900900810      3.725082539
C       -3.527675665      3.732613351      1.714991867
C       -2.705370884      1.115931467      1.152104333
C       -3.736262182      1.685691606      0.450306808
C       -4.147123139      3.019778645      0.724340623
H       -3.844628331      4.746438516      1.949010732
H       -2.407232717      0.094637828      0.958917429
H       -4.239160908      1.114969542     -0.325202990
H       -4.959539107      3.463468940      0.154678604
C        0.847785161      3.548231538      6.035790138
H        1.215152412      0.579839057      4.392814737
H        2.198113890      1.856207697      6.260415320
H       -0.591689604      5.055629228      5.557415582
H        1.286950776      4.110466545      6.855796942
S       -0.164781669     -0.281306226      2.378739060
S        2.360450495      0.027651800     -1.713916512
C        5.249505554     -1.597190865     -0.374758330
H        4.993882627     -2.659331346     -0.290995092
H        6.340441447     -1.544810391     -0.269144956
C        3.433318413     -1.384482480     -2.197362342
H        3.351017097     -1.486498582     -3.284876451
H        3.067429817     -2.316452231     -1.759101730
C        2.481851402     -1.716532413      3.825907059
H        1.596329054     -2.131427675      3.345596872
H        3.078029265     -2.543389994      4.234903581
H        2.144076488     -1.118122586      4.673612345
C        5.655448877      2.126947111      3.014620613
H        5.771357354      2.143627068      4.103326165
H        6.642342954      2.262681126      2.561849118
H        5.040561409      2.992786880      2.740294017
C        4.897173743     -1.152249068     -1.804387282
H        5.540772357     -1.731696525     -2.482454696
H        5.157218014     -0.097236336     -1.949679380
C        0.985575923      2.318404925      0.412858179
H        0.478509478      2.387386817      1.367755510
C        0.233642493      2.157417687     -0.702545909
H       -0.847991652      2.097597492     -0.637626126
H        0.675104270      2.213513342     -1.692478365
C        2.466247636      2.620239865      0.468471457
H        2.974258410      1.836653780      1.043231792
H        2.902433162      2.608009357     -0.532931325
C        2.671616526      3.958933822      1.154199623
C        2.979254143      5.108251132      0.418687450
C        2.493799359      4.071012633      2.540465546
C        3.112326489      6.344655073      1.053528304
C        2.618582582      5.306010997      3.175842077
C        2.929762641      6.447244692      2.433351053
H        3.111252396      5.033642844     -0.658570618
H        2.246014588      3.188292140      3.122941823
H        3.353776604      7.228790801      0.468536699
H        2.460341797      5.370791289      4.248463514
H        3.026285254      7.411404548      2.926120221
112
OC A6; SCF(B3LYP-D3) = -3052.1915 H
Ru       0.779845233     -0.073502505      0.024331859
C       -0.889849326     -0.565583284     -0.635560729
H       -1.440234315     -1.299921413     -0.053076804
C       -1.672249238     -0.110047732     -1.780046907
C       -1.112476630      0.453161947     -2.945660537
H       -0.036699374      0.592914881     -2.990630796
C       -1.923784135      0.798202325     -4.022544194
H       -1.475578513      1.219002759     -4.919011876
C       -3.308269635      0.617186059     -3.954203655
H       -3.937962325      0.903041685     -4.792998581
C       -3.880806965      0.067445339     -2.803224635
H       -4.956997450     -0.073610165     -2.741992997
C       -3.072063366     -0.307824826     -1.736459627
H       -3.511980931     -0.742838675     -0.844436531
C        1.485222668     -1.965767430      0.339886939
N        0.926801109     -3.181476243      0.090953893
N        2.728019199     -2.210483857      0.857023762
C        2.948690752     -3.634579077      1.166453123
H        2.809994642     -3.809134609      2.241409109
H        3.961893445     -3.939713358      0.894657336
C        1.864773795     -4.299607217      0.320615576
H        2.248546502     -4.660372420     -0.643190435
H        1.363863501     -5.128740030      0.824459044
C        3.676989275     -1.211620869      1.261658393
C        4.699989693     -0.839647753      0.364187295
C        5.504264550      0.249872955      0.700096873
H        6.282894768      0.561026619      0.006049415
C        5.331575018      0.956203713      1.896227710
C        4.418471502      0.458563583      2.827049665
H        4.334862518      0.933591787      3.802357841
C        3.608104054     -0.649479558      2.548760704
C       -0.421680540     -3.477309857     -0.292323306
C       -0.799325968     -3.467356738     -1.644699071
C       -2.142145460     -3.699829944     -1.954937672
H       -2.454878395     -3.652379622     -2.995346365
C       -3.096569692     -3.941257409     -0.964139923
C       -2.674659808     -4.002844218      0.368192577
H       -3.402852119     -4.208808577      1.149867888
C       -1.342980948     -3.778999386      0.728502887
C        0.185581016     -3.121243019     -2.729931209
H        0.430182273     -2.055030281     -2.689798852
H       -0.227932519     -3.339721078     -3.718203992
H        1.122272231     -3.676056736     -2.621031546
C       -4.559103777     -4.066747763     -1.316941408
H       -5.035359837     -3.077192780     -1.314639407
H       -5.098388242     -4.693531953     -0.599521669
H       -4.697753664     -4.489726629     -2.316430011
C       -0.923778726     -3.789710156      2.178620668
H       -1.778097061     -3.998419011      2.827831884
H       -0.506856367     -2.818729975      2.470869769
H       -0.160924836     -4.551363149      2.379359456
C        0.407796087      2.540990567      3.900683689
C       -0.918519821      2.193332145      3.489918794
C       -1.220574508      0.967915986      2.829381983
C       -1.970314698      3.150338147      3.754527948
C       -3.284126908      2.855794197      3.380866014
C       -3.612592787      1.626052400      2.801075383
C       -2.577115113      0.653356533      2.543036324
C        0.679574529      3.736434094      4.514628810
C       -1.641925060      4.391703556      4.384683434
H       -4.068008988      3.588734054      3.559213762
C       -4.966039406      1.306229549      2.466533915
C       -2.979824842     -0.613483852      2.022339832
C       -4.291473580     -0.895214157      1.739148909
C       -5.301247884      0.084693868      1.947044403
H       -5.730632239      2.058081656      2.648498477
H       -2.216049174     -1.363401924      1.874374638
H       -4.557502809     -1.876253588      1.353137242
H       -6.336332964     -0.143288629      1.706141495
C       -0.357477364      4.681410552      4.756096451
H        1.201362808      1.830007919      3.699520996
H        1.697452496      3.969346524      4.816984087
H       -2.444582771      5.103057745      4.565340624
H       -0.125178673      5.629110892      5.234651614
S        0.087734693     -0.160907132      2.407058144
S        2.272169369      0.287126901     -1.778012662
C        5.049773552     -1.666256827     -0.863355907
H        4.650053915     -2.679281796     -0.749509554
H        6.142213291     -1.770720758     -0.864309083
C        3.107539953     -1.194951746     -2.480175262
H        2.891346149     -1.210318880     -3.554039886
H        2.689741954     -2.109764410     -2.053933842
C        2.809795132     -1.274982237      3.666777449
H        1.984199150     -1.888813783      3.309600313
H        3.478702466     -1.908664304      4.265511299
H        2.383420778     -0.516858888      4.326736284
C        6.112277607      2.220131531      2.158031328
H        6.110892666      2.487598369      3.218759903
H        7.152342038      2.128779807      1.826955916
H        5.666150749      3.052233227      1.599160282
C        4.621178411     -1.155155566     -2.250109137
H        5.111391487     -1.796430588     -2.997022315
H        4.996924612     -0.137862238     -2.414170142
C        0.641076066      2.571064197      0.473894422
H       -0.092653063      2.504054036      1.265983373
C        0.207443530      2.440089091     -0.799299119
H       -0.844502454      2.282590792     -1.005459434
H        0.859779481      2.605528824     -1.650768581
C        2.034879146      2.979600722      0.920666441
H        1.904229996      3.594202419      1.820182449
H        2.592182895      2.095843806      1.256063872
C        2.831381206      3.747584207     -0.110841214
C        3.936116856      3.181587456     -0.753681470
C        2.451722175      5.054176681     -0.449292835
C        4.647758008      3.905927751     -1.713000902
C        3.157575104      5.777979698     -1.407982356
C        4.261319708      5.203968011     -2.044359786
H        4.215614756      2.160260696     -0.521934647
H        1.589285618      5.500752975      0.041487566
H        5.500015144      3.447759034     -2.208857074
H        2.847710755      6.789237412     -1.659915903
H        4.811895038      5.765791400     -2.794534121
112
OC A7; SCF(B3LYP-D3) = -3052.1926 H
Ru       1.218430847     -0.407456472      0.379741926
C       -0.450591776     -0.669802951     -0.407004509
H       -1.155303766     -1.265563307      0.172770452
C       -1.082181774     -0.141288162     -1.609392717
C       -0.384103521      0.272446496     -2.762097705
H        0.699849251      0.204454619     -2.762310992
C       -1.075082427      0.738669175     -3.877520743
H       -0.522326585      1.052450048     -4.758913923
C       -2.469956708      0.822222289     -3.862846580
H       -3.001373303      1.208086699     -4.728886500
C       -3.178961253      0.410265767     -2.730374882
H       -4.263931885      0.471850061     -2.709365157
C       -2.496588485     -0.082433659     -1.623654104
H       -3.048325184     -0.415921825     -0.752600130
C        1.661203190     -2.351117932      0.621518484
N        1.006927172     -3.492273424      0.276849891
N        2.843005554     -2.733915777      1.196716381
C        2.894722867     -4.178840633      1.470455108
H        2.646640244     -4.371667333      2.523044794
H        3.890038644     -4.581922029      1.268774101
C        1.820562440     -4.701841873      0.514778770
H        2.244736306     -5.052962883     -0.435625662
H        1.211423804     -5.503117515      0.938375531
C        3.795045018     -1.808439870      1.741880638
C        4.928892338     -1.466034814      0.980729863
C        5.734649157     -0.419823359      1.434486034
H        6.600569575     -0.131209344      0.841919472
C        5.453562434      0.268357839      2.618651251
C        4.399534292     -0.187373253      3.414705011
H        4.214779240      0.280494193      4.379565143
C        3.576607271     -1.243799131      3.012436789
C       -0.312505938     -3.623354881     -0.264490298
C       -0.537900096     -3.494083405     -1.644434457
C       -1.855202812     -3.568692185     -2.106912472
H       -2.046779027     -3.420823231     -3.167221237
C       -2.929290253     -3.782035184     -1.240732213
C       -2.660232857     -3.976481280      0.118010525
H       -3.483631138     -4.168297202      0.801893121
C       -1.364128047     -3.896134007      0.629628760
C        0.591949322     -3.203487343     -2.596127924
H        0.991227960     -2.202347271     -2.412920609
H        0.251696727     -3.249659993     -3.633905554
H        1.416756991     -3.913895962     -2.476289949
C       -4.352048861     -3.727692959     -1.742544164
H       -4.736986828     -2.702599425     -1.660660546
H       -5.014727155     -4.374221627     -1.158195175
H       -4.424321982     -4.021452192     -2.794286949
C       -1.105872557     -4.024430574      2.110951098
H       -2.039046471     -4.191190748      2.655659464
H       -0.643283119     -3.109973011      2.500279839
H       -0.433619591     -4.858873083      2.342668230
C        0.200989818      2.610734870      3.586497995
C       -0.965670680      2.214345070      2.861790550
C       -1.233087932      0.859850235      2.513553719
C       -1.890275124      3.253514211      2.468934829
C       -3.088269885      2.916467629      1.833649164
C       -3.453395145      1.578300836      1.662353088
C       -2.530839516      0.527605700      2.030377390
C        0.466115792      3.928059420      3.855674137
C       -1.553219737      4.618829068      2.725237960
H       -3.759374791      3.705174936      1.501450906
C       -4.736404041      1.226406361      1.136763258
C       -2.991699063     -0.819906613      1.919162340
C       -4.253775292     -1.116311877      1.467994925
C       -5.134596265     -0.081274045      1.048380676
H       -5.404745791      2.030402292      0.836197135
H       -2.319238122     -1.608114888      2.231733589
H       -4.581755076     -2.150279163      1.421444098
H       -6.122927113     -0.330488557      0.670398503
C       -0.408329397      4.951938558      3.395815157
H        0.869597563      1.829830622      3.931803573
H        1.353925913      4.196717141      4.422256421
H       -2.238026413      5.388695705      2.379247603
H       -0.170569365      5.994692119      3.589278224
S        0.047933795     -0.372531659      2.643573020
S        2.840301700     -0.070398251     -1.325449312
C        5.362475036     -2.267293360     -0.235361033
H        4.882694182     -3.251295511     -0.216861721
H        6.438598006     -2.451285852     -0.122211678
C        3.651378433     -1.566703392     -2.028671371
H        3.561198652     -1.506113383     -3.119053323
H        3.123083627     -2.468305329     -1.709748412
C        2.576886201     -1.821392601      3.983370566
H        1.759367182     -2.343215183      3.486697878
H        3.087318521     -2.537130240      4.641362461
H        2.131876486     -1.045249732      4.608178783
C        6.271869450      1.468335041      3.033197136
H        6.305764131      1.578077379      4.121838230
H        7.299800527      1.405398429      2.662279978
H        5.834122438      2.388441792      2.626333719
C        5.128436291     -1.661312754     -1.631178888
H        5.647973509     -2.305862326     -2.355165671
H        5.595435749     -0.671400480     -1.697896997
C        0.906102721      2.383024389      0.105147813
H       -0.077749618      2.310628597      0.557897271
C        1.991718640      2.045634460      0.835953259
H        2.995862685      2.159753750      0.436148935
H        1.902782856      1.759261394      1.877899644
C        0.953002339      2.986092245     -1.278292741
H        1.937383476      3.428885097     -1.461927966
H        0.830228456      2.189239787     -2.019496925
C       -0.151957974      4.007449770     -1.474658788
C       -1.489242633      3.587250835     -1.518404293
C        0.125143745      5.372545775     -1.592901366
C       -2.520755108      4.509861488     -1.680430289
C       -0.906474410      6.299619859     -1.757376722
C       -2.233018302      5.871204310     -1.801878679
H       -1.725399259      2.532732393     -1.422166466
H        1.157292636      5.714001478     -1.554889658
H       -3.550293706      4.161785988     -1.713356991
H       -0.672598323      7.357363277     -1.849357583
H       -3.036369631      6.592239635     -1.930448641
112
OC A8; SCF(B3LYP-D3) = -3052.1877 H
Ru       1.415635135     -0.506793359      0.443779210
C       -0.156494694     -0.591779756     -0.539355650
H       -0.979718198     -1.188337136     -0.152379438
C       -0.538215467      0.155650479     -1.735675396
C        0.352596286      0.442518662     -2.787374658
H        1.387971269      0.136210469     -2.684440752
C       -0.085629540      1.111425640     -3.927641863
H        0.618992898      1.328106880     -4.725973761
C       -1.413919100      1.532667178     -4.031666206
H       -1.747881939      2.075226994     -4.912413646
C       -2.310683695      1.257655868     -2.994359463
H       -3.344861268      1.585282378     -3.065304621
C       -1.886122078      0.558999860     -1.868614257
H       -2.584727871      0.336077797     -1.068809196
C        1.655155757     -2.471448879      0.794022504
N        0.906104345     -3.539635540      0.403024206
N        2.707084641     -2.976887832      1.508766635
C        2.563261594     -4.414778672      1.794181076
H        2.202229880     -4.558078435      2.821261733
H        3.521345240     -4.929681246      1.689626235
C        1.530137677     -4.831737464      0.747974941
H        1.993885129     -5.268446689     -0.146842847
H        0.784331666     -5.533919697      1.126704923
C        3.741958433     -2.201789118      2.132417201
C        4.974314824     -2.051910654      1.466698136
C        5.916148481     -1.180123941      2.015782445
H        6.865768697     -1.043666453      1.501872339
C        5.674433919     -0.483958387      3.204176558
C        4.496029282     -0.756306487      3.903598173
H        4.327891960     -0.292686496      4.873347237
C        3.531777632     -1.638967964      3.404422048
C       -0.373236930     -3.528219527     -0.236436353
C       -0.470446746     -3.418739193     -1.633232990
C       -1.744431944     -3.324296935     -2.198645623
H       -1.832877460     -3.193227647     -3.274731066
C       -2.901777256     -3.348482942     -1.414821551
C       -2.769157230     -3.523387126     -0.033783940
H       -3.661470314     -3.563072437      0.587438977
C       -1.515817233     -3.612566280      0.578500514
C        0.762024092     -3.303662980     -2.491586362
H        1.244499151     -2.336161280     -2.322366200
H        0.510343014     -3.378837104     -3.552861686
H        1.496204977     -4.081874934     -2.258336236
C       -4.257065986     -3.119835819     -2.039925900
H       -4.429168575     -2.044473805     -2.175469333
H       -5.065046214     -3.507969857     -1.412303950
H       -4.333731390     -3.587678925     -3.026723104
C       -1.394611854     -3.715583793      2.079797000
H       -2.381512539     -3.718106901      2.550070095
H       -0.830763427     -2.866598700      2.483354731
H       -0.877538986     -4.631707848      2.388822966
C        0.970153863      2.467341236      3.858280196
C       -0.290173817      2.355038572      3.191774382
C       -0.757883053      1.133137246      2.633021961
C       -1.092777681      3.552492206      3.071475902
C       -2.334133206      3.494577754      2.429480949
C       -2.849536621      2.283361607      1.953486041
C       -2.067921250      1.074896288      2.081964583
C        1.411031514      3.663439328      4.361036467
C       -0.589595197      4.783588412      3.598206439
H       -2.919368349      4.405067427      2.317191658
C       -4.145639981      2.212586090      1.351436047
C       -2.669077677     -0.146941761      1.651971221
C       -3.929706307     -0.180695418      1.111266346
C       -4.676489420      1.018762370      0.938664402
H       -4.710870185      3.135327289      1.243902788
H       -2.103080155     -1.060041937      1.780550210
H       -4.355781563     -1.131506138      0.802828473
H       -5.667743768      0.983271235      0.494504580
C        0.625507380      4.842183475      4.224367792
H        1.573730210      1.571808853      3.957352649
H        2.372024880      3.716114066      4.866208976
H       -1.201556465      5.676588250      3.492151340
H        0.993218245      5.785094923      4.620861579
S        0.297535421     -0.300807764      2.623962003
S        3.307484464     -0.347411183     -0.946925154
C        5.361998684     -2.901377981      0.266988970
H        4.713294419     -3.781815442      0.211778341
H        6.372691864     -3.280263422      0.465886540
C        3.970693489     -1.912770054     -1.657300663
H        4.004598616     -1.789449475     -2.745723567
H        3.286588266     -2.738310359     -1.445958791
C        2.388138417     -2.062692141      4.294162180
H        1.543109731     -2.467236587      3.737747678
H        2.744055749     -2.837012605      4.986998568
H        2.012593390     -1.227312722      4.887948128
C        6.675665940      0.517934127      3.728515460
H        6.622630446      0.609959185      4.817881880
H        7.700277753      0.242645414      3.457853038
H        6.483240078      1.511442856      3.305438069
C        5.368021690     -2.241895111     -1.124032578
H        5.852139886     -2.945181134     -1.817148303
H        5.985580794     -1.335680883     -1.111253766
C        0.981291657      2.623468550      0.110709391
H        0.077454587      2.418342200      0.675387157
C        2.159849098      2.220541175      0.614926821
H        3.098221197      2.406554152      0.102234462
H        2.216318582      1.788646881      1.608604535
C        0.735738374      3.432813858     -1.139121871
H        0.093089443      2.844999580     -1.805258971
H        0.119162586      4.289975355     -0.833340131
C        1.949389371      3.927922935     -1.894489404
C        2.231439818      5.297124121     -1.971909276
C        2.817489370      3.032901266     -2.535846981
C        3.342273271      5.765302382     -2.676737856
C        3.930710104      3.497168184     -3.236752112
C        4.197444553      4.866052131     -3.314677214
H        1.572875906      6.006334481     -1.474501715
H        2.638221807      1.965984036     -2.463037247
H        3.539118312      6.833519152     -2.724732636
H        4.594330163      2.783226537     -3.718241641
H        5.063926161      5.227431908     -3.862195377
112
TS1 A1; SCF(B3LYP-D3) = -3052.1734 H
Ru       0.738211958     -0.509381420     -0.043404907
C        1.711449874      1.001117332      0.660924100
H        1.390872294      1.264335686      1.664741064
C        2.956029199      1.728904503      0.338884786
C        3.690472540      1.600652554     -0.850940180
H        3.355790046      0.878646317     -1.587760045
C        4.809488719      2.397650965     -1.077375459
H        5.362227372      2.292812812     -2.007575160
C        5.223796552      3.329317616     -0.121205231
H        6.096617407      3.950771895     -0.305355364
C        4.511775282      3.457170866      1.072906719
H        4.824757503      4.178711732      1.823250847
C        3.389167663      2.664894044      1.300793014
H        2.828961575      2.773862052      2.225951524
C        1.129040317     -2.509155038      0.330584149
N        0.259009944     -3.527901546      0.162736948
N        2.307661560     -3.010264442      0.758666258
C        2.224188773     -4.453910960      1.065237570
H        2.244897673     -4.608239388      2.150233650
H        3.069909721     -4.989494636      0.626723870
C        0.871383163     -4.843761028      0.440375622
H        0.984608668     -5.404987098     -0.494844383
H        0.239235342     -5.423458949      1.117484528
C        3.435986690     -2.195528158      1.126045473
C        4.482077831     -2.005039867      0.210711162
C        5.489046507     -1.091781930      0.543182645
H        6.291548093     -0.917874021     -0.170848533
C        5.489733653     -0.396723399      1.752372869
C        4.485375551     -0.687742742      2.680705778
H        4.491292638     -0.187258714      3.646677521
C        3.464438345     -1.598237084      2.402253169
C       -1.148944648     -3.363709639     -0.087248404
C       -1.616166054     -3.206721489     -1.406071807
C       -2.966731885     -2.897412514     -1.593079563
H       -3.333730427     -2.754233232     -2.607572107
C       -3.852448024     -2.770218513     -0.518765345
C       -3.378053877     -3.047784197      0.765002341
H       -4.061480833     -2.996471918      1.609751521
C       -2.035564339     -3.356604932      1.005452372
C       -0.709739199     -3.362706125     -2.599489873
H       -0.160019204     -2.433969602     -2.796997331
H       -1.291730110     -3.615948586     -3.490613090
H        0.032985236     -4.150820569     -2.442644764
C       -5.276782207     -2.324958431     -0.750742630
H       -5.302276855     -1.255275658     -0.993385113
H       -5.900614837     -2.482081862      0.134017587
H       -5.735124984     -2.857952637     -1.591283867
C       -1.594607219     -3.709579151      2.406384410
H       -2.177145082     -3.155538631      3.145554385
H       -0.544156118     -3.473801874      2.583795353
H       -1.743493225     -4.782420387      2.592633226
C        0.906051106      1.431204461      4.016672281
C       -0.287913202      1.897017858      3.381817727
C       -1.119964858      1.048455441      2.592010488
C       -0.646293897      3.284355029      3.580504395
C       -1.835826915      3.776170847      3.036472086
C       -2.719824303      2.935389374      2.352829176
C       -2.381600557      1.545634041      2.148783537
C        1.703633431      2.265214361      4.757966747
C        0.226172231      4.129074472      4.336598033
H       -2.090128207      4.826056445      3.166814579
C       -3.958261334      3.433824736      1.838402296
C       -3.348521414      0.720243237      1.489468596
C       -4.534843580      1.232298587      1.032395804
C       -4.839907494      2.612361121      1.190815316
H       -4.184487015      4.488522777      1.978945541
H       -3.114057201     -0.330303750      1.355054434
H       -5.247131815      0.581555925      0.534086573
H       -5.771855848      3.008280464      0.796913455
C        1.369556653      3.640649181      4.908710858
H        1.158909711      0.385637214      3.903978810
H        2.597031113      1.873189702      5.237442656
H       -0.050691233      5.173966878      4.458209065
H        2.015575992      4.295347646      5.487854780
S       -0.604286253     -0.591734148      2.147350385
S        1.620434493     -0.709792814     -2.284540020
C        4.617759092     -2.801156413     -1.071707313
H        4.109310782     -3.766990402     -0.973267064
H        5.684070036     -3.034502511     -1.180870953
C        2.623876039     -2.213606055     -2.630411868
H        2.450432465     -2.394575100     -3.696465892
H        2.200289821     -3.073554886     -2.101047479
C        2.438462079     -1.941294660      3.451603516
H        1.426568162     -1.668752646      3.133778355
H        2.443643019     -3.014341983      3.676960733
H        2.652182445     -1.415998966      4.386758050
C        6.570598452      0.609571158      2.069095707
H        7.440783301      0.125977964      2.531305482
H        6.909428564      1.119849385      1.163164745
H        6.206338523      1.374058261      2.761373096
C        4.142126060     -2.133264169     -2.377003328
H        4.651708138     -2.649629718     -3.201928306
H        4.482655847     -1.092731120     -2.409391315
C        0.314745678      1.711265820     -0.419651144
H        0.076401541      2.423289845      0.368828515
H        0.870958296      2.135581502     -1.252119542
C       -0.769395169      0.785772196     -0.761198461
H       -1.579644480      0.754393195     -0.046115739
C       -1.282490899      0.640066199     -2.187698264
H       -0.523476495      0.960458643     -2.907795006
H       -1.489768568     -0.413607549     -2.392559216
C       -2.561607046      1.440205445     -2.355912418
C       -2.565302794      2.830029243     -2.178087403
C       -3.771473568      0.802859040     -2.654078406
C       -3.744335283      3.563507304     -2.299266329
C       -4.954528902      1.533430245     -2.779040811
C       -4.945182041      2.917014281     -2.600252266
H       -1.635762483      3.338537571     -1.932189587
H       -3.783406716     -0.276659062     -2.782775010
H       -3.727808918      4.640392039     -2.152166356
H       -5.884115793      1.020241608     -3.013331640
H       -5.865438325      3.487957405     -2.692107763
112
MCB A1; SCF(B3LYP-D3) = -3052.1802 H
Ru       0.658017549     -0.539278548     -0.097962061
C        1.377262225      1.312324044      0.298491432
H        1.217133278      1.546206830      1.343032069
C        2.678888785      1.865449193     -0.143471658
C        3.042348585      2.112173328     -1.478996939
H        2.376684352      1.811945695     -2.279054603
C        4.270787823      2.689440120     -1.785094726
H        4.531962487      2.871570741     -2.824433869
C        5.169436829      3.028774993     -0.768523868
H        6.128369283      3.478522143     -1.013146799
C        4.821318828      2.791039873      0.560797321
H        5.506234232      3.058305750      1.361044845
C        3.587900263      2.220332399      0.869484623
H        3.313186500      2.048915765      1.906573263
C        1.124182614     -2.500450761      0.269389213
N        0.314894038     -3.545493146     -0.005348371
N        2.311674424     -2.961914942      0.716812441
C        2.374921265     -4.439026954      0.720693409
H        2.669881743     -4.805642861      1.708053572
H        3.117806886     -4.781592616     -0.007351875
C        0.938745850     -4.843483852      0.325646130
H        0.908883778     -5.509405129     -0.541591935
H        0.393155372     -5.320928252      1.146589137
C        3.317070919     -2.139957268      1.342259419
C        4.436059650     -1.695197671      0.620461319
C        5.303828244     -0.793692645      1.250962806
H        6.148358813     -0.406427242      0.685869963
C        5.121776472     -0.384359602      2.570714479
C        4.072592384     -0.953031785      3.299248436
H        3.954412847     -0.702871898      4.351543819
C        3.164731449     -1.834852993      2.712837988
C       -1.104725477     -3.421821903     -0.228000912
C       -1.600823972     -3.376025213     -1.542397241
C       -2.968027418     -3.130464950     -1.720500223
H       -3.359715018     -3.071002451     -2.733393875
C       -3.835625828     -2.955919462     -0.638790563
C       -3.324533799     -3.116302097      0.651801036
H       -3.993626223     -3.034785689      1.505902534
C       -1.970739685     -3.369032182      0.882366525
C       -0.696992420     -3.577615257     -2.728840908
H       -0.042302710     -2.705946308     -2.864879902
H       -1.281492742     -3.725290796     -3.641527070
H       -0.049786231     -4.451662537     -2.593564009
C       -5.285531239     -2.585222625     -0.845061262
H       -5.427189271     -1.506670991     -0.698100346
H       -5.938730744     -3.098044969     -0.131164616
H       -5.626904642     -2.826806062     -1.856388866
C       -1.504162180     -3.643747298      2.291579392
H       -2.074176631     -3.052711107      3.010721678
H       -0.453138568     -3.402127381      2.441134496
H       -1.648803401     -4.705844495      2.533604823
C        1.283026459      1.352364793      3.843883545
C        0.066778473      1.917153047      3.344661765
C       -0.890560751      1.149434961      2.620164546
C       -0.162083351      3.325090682      3.581872681
C       -1.332018214      3.927050674      3.108140510
C       -2.317734960      3.178890759      2.452948779
C       -2.119799363      1.762164849      2.236261489
C        2.205134453      2.109657821      4.518829206
C        0.830293154      4.081872587      4.281840317
H       -1.482632012      4.993553584      3.257651272
C       -3.518072243      3.793476401      1.975657422
C       -3.188070143      1.032679805      1.622276582
C       -4.329188046      1.657581801      1.190160493
C       -4.490254190      3.061309958      1.348891621
H       -3.639758394      4.864265693      2.123847553
H       -3.070303385     -0.039649589      1.507342172
H       -5.113300039      1.080172287      0.709401394
H       -5.389645483      3.545791680      0.978680747
C        1.980177937      3.498019039      4.739479405
H        1.464800581      0.301549062      3.660862927
H        3.117680345      1.646745354      4.886554850
H        0.646260746      5.141038970      4.444862231
H        2.721651192      4.089478539      5.270392414
S       -0.542828153     -0.527525690      2.150418148
S        1.465893786     -0.809084306     -2.367804207
C        4.814191849     -2.199612637     -0.759130047
H        4.544720607     -3.258121835     -0.856509588
H        5.908903473     -2.170679525     -0.805082248
C        2.894277400     -1.951955039     -2.486635871
H        2.965323219     -2.179814614     -3.555499214
H        2.640167895     -2.897190967     -1.993137137
C        2.065450719     -2.443237711      3.546597885
H        1.104993457     -1.962764422      3.327942256
H        1.955165715     -3.517266066      3.364370630
H        2.273201045     -2.308140121      4.611870190
C        6.026707721      0.638413320      3.212878957
H        6.379971361      0.302219475      4.194230435
H        6.899378206      0.855578722      2.590807853
H        5.485874186      1.579894809      3.369192696
C        4.255501588     -1.426779247     -1.974912161
H        4.989147528     -1.516628590     -2.785863146
H        4.190164252     -0.361659528     -1.735105463
C        0.068326269      1.626840584     -0.541509777
H       -0.502793958      2.308147495      0.092274218
H        0.360379896      2.086186098     -1.483679235
C       -0.923040198      0.430774294     -0.859175350
H       -1.745920017      0.403847553     -0.153064905
C       -1.446540061      0.345656465     -2.288964716
H       -0.685043795      0.660318473     -3.007320992
H       -1.675095475     -0.701479270     -2.506131227
C       -2.704629024      1.181207951     -2.423545349
C       -2.641488069      2.580248921     -2.469906436
C       -3.963788068      0.569360902     -2.430003099
C       -3.805213627      3.347131613     -2.512259480
C       -5.131289774      1.332256586     -2.478380508
C       -5.055544022      2.725441237     -2.515013937
H       -1.672262658      3.073376603     -2.466940113
H       -4.022116996     -0.514577942     -2.391450612
H       -3.736605118      4.431610997     -2.540879986
H       -6.100141026      0.838491776     -2.485926889
H       -5.962689057      3.323228820     -2.547596679
112
TS2 A1; SCF(B3LYP-D3) = -3052.1742 H
Ru       0.582817571     -0.364657875     -0.016861562
C        1.132475345      1.791319183      0.135657728
H        1.046170929      1.999332735      1.193236152
C        2.484108974      2.091016188     -0.377645047
C        2.779095349      2.419008347     -1.711096052
H        1.992944762      2.411767543     -2.455075454
C        4.080669846      2.733054486     -2.087531564
H        4.292437356      2.985981369     -3.122876245
C        5.115366449      2.717860524     -1.146114001
H        6.131001754      2.959616553     -1.448462929
C        4.833998696      2.397657311      0.181976416
H        5.627717906      2.387582787      0.924472689
C        3.528418581      2.094648723      0.563899557
H        3.306171771      1.853152991      1.599769217
C        0.988270025     -2.384290931      0.295213619
N        0.200235912     -3.434781813     -0.027708442
N        2.138793997     -2.877721533      0.821149218
C        2.164519689     -4.352060821      0.894351678
H        2.319304248     -4.675183188      1.928121327
H        2.987001716     -4.743337158      0.285862550
C        0.780902853     -4.740240825      0.350045610
H        0.834526393     -5.397950587     -0.522318802
H        0.146453409     -5.225784262      1.100082833
C        3.131912178     -2.110229743      1.522308074
C        4.282328778     -1.654247868      0.853155330
C        5.176053588     -0.845572997      1.563596841
H        6.049876475     -0.458860615      1.044345424
C        4.987051987     -0.530025130      2.909481311
C        3.899731191     -1.102872475      3.574008156
H        3.763477503     -0.916691295      4.637301370
C        2.963383277     -1.897289354      2.906381430
C       -1.129149094     -3.414764919     -0.567801955
C       -1.316281903     -3.648862005     -1.942404338
C       -2.625493345     -3.667686796     -2.437508312
H       -2.779852801     -3.832370209     -3.501463603
C       -3.732281700     -3.450902446     -1.611282217
C       -3.511233201     -3.267794421     -0.243244576
H       -4.362624889     -3.133425462      0.421014925
C       -2.223606024     -3.266829596      0.305204573
C       -0.150677614     -3.802514737     -2.882920594
H        0.304478795     -2.816431191     -3.049561340
H       -0.475416869     -4.209783203     -3.844552832
H        0.630460900     -4.455492363     -2.482053250
C       -5.126632948     -3.374593639     -2.186477345
H       -5.882448945     -3.679839325     -1.455866885
H       -5.233279325     -4.004589358     -3.074901833
H       -5.356209916     -2.344113616     -2.485387858
C       -2.037130750     -3.106162664      1.791577168
H       -1.664316247     -2.105832172      2.041214970
H       -1.311620261     -3.822136413      2.192887280
H       -2.983475990     -3.257468924      2.319021088
C        1.839455591      1.655769321      3.911065963
C        0.586044537      2.226671537      3.531294587
C       -0.429301118      1.462903065      2.884343159
C        0.379240293      3.630101879      3.810671825
C       -0.818897393      4.241139669      3.430096228
C       -1.847415332      3.502039048      2.836698534
C       -1.675209481      2.086299861      2.595859095
C        2.807896443      2.397591926      4.537667481
C        1.419951024      4.372710707      4.452046128
H       -0.956723154      5.305587170      3.603247101
C       -3.076709568      4.127021078      2.454332274
C       -2.795462222      1.368723909      2.071838836
C       -3.961464992      2.001259758      1.728577597
C       -4.100747966      3.405662977      1.902462583
H       -3.178489811      5.197744283      2.617084381
H       -2.701475920      0.293724043      1.969511461
H       -4.786483283      1.428322220      1.317171105
H       -5.024393642      3.897533103      1.609625231
C        2.599341069      3.778515806      4.811450356
H        2.005001552      0.610837046      3.684534460
H        3.742480204      1.926168662      4.828706423
H        1.248954436      5.428325659      4.650866771
H        3.377563863      4.357264312      5.302185643
S       -0.109531080     -0.224024017      2.407634183
S        1.363743536     -0.589171671     -2.339791628
C        4.650184571     -2.054047330     -0.562496023
H        4.329912212     -3.085733046     -0.751258228
H        5.745043602     -2.071635391     -0.602878393
C        2.836666515     -1.676862136     -2.378123483
H        3.027383388     -1.850720649     -3.442825327
H        2.566550476     -2.652013405     -1.956245323
C        1.865486901     -2.566061077      3.701138002
H        0.997526044     -2.816607967      3.091228324
H        2.245218155     -3.488710078      4.161949798
H        1.511853121     -1.911794628      4.501028792
C        5.930190126      0.413442775      3.617191730
H        5.906332172      0.272650681      4.702414340
H        6.962997263      0.282014577      3.277871350
H        5.650109958      1.455351108      3.415512438
C        4.118668192     -1.140520193     -1.696302299
H        4.906055894     -1.044599710     -2.453199598
H        3.951015943     -0.133692866     -1.307450269
C       -0.086048860      1.816493443     -0.585120751
H       -0.955470033      2.197328441     -0.056176931
H       -0.064897497      1.975092111     -1.658304935
C       -1.160104855     -0.087613614     -0.654673065
H       -1.907316911      0.050439923      0.130468603
C       -1.791670368     -0.164129900     -2.019975547
H       -1.077561543      0.049921253     -2.816783393
H       -2.065418500     -1.220093326     -2.134147497
C       -3.032327480      0.696596380     -2.121155096
C       -3.000169551      1.930815651     -2.778696182
C       -4.225504247      0.291821630     -1.506686731
C       -4.133283673      2.744890307     -2.823207541
C       -5.360516468      1.100814323     -1.552341049
C       -5.316163535      2.333148812     -2.208522966
H       -2.081379968      2.254810226     -3.262566530
H       -4.252662812     -0.660864768     -0.983129872
H       -4.091669622      3.701360425     -3.338004155
H       -6.279639303      0.772494394     -1.073004050
H       -6.198367358      2.967036672     -2.241975596
112
CR A1; SCF(B3LYP-D3) = -3052.1881 H
Ru       0.656210445     -0.224556696     -0.191021515
C        1.052429407      2.358906317      0.392395225
H        0.378984362      2.394855233      1.238735358
C        2.469160231      2.545126343      0.751595929
C        3.508367053      2.653220353     -0.188309533
H        3.300809078      2.517272633     -1.244063911
C        4.807523234      2.922128587      0.229527784
H        5.602120222      3.003124222     -0.506915011
C        5.094976406      3.088391304      1.587785990
H        6.109968883      3.312177946      1.906696740
C        4.075276652      2.964663783      2.532353000
H        4.287911781      3.086070661      3.591274249
C        2.773439365      2.692249572      2.117790654
H        1.979559123      2.600381993      2.853508418
C        0.999469974     -2.204842612      0.259044860
N        0.154898487     -3.261553138      0.428553122
N        2.243318301     -2.650134991      0.592562758
C        2.220373556     -3.985024417      1.218789582
H        2.293781499     -3.879608904      2.309646752
H        3.063286393     -4.584536233      0.868515336
C        0.863304793     -4.511826915      0.770018992
H        0.932728766     -5.152512635     -0.119408485
H        0.326377957     -5.055834512      1.549837694
C        3.491042393     -1.936568431      0.615584527
C        4.404804488     -2.150430871     -0.430173106
C        5.632147318     -1.484955205     -0.384971001
H        6.338319618     -1.634068814     -1.198647385
C        5.962292708     -0.620209246      0.659288412
C        5.046213227     -0.458844762      1.700850786
H        5.288932372      0.205451194      2.525945085
C        3.815783659     -1.121179471      1.713961629
C       -1.270774621     -3.313603363      0.305770668
C       -1.855072910     -3.453209298     -0.966509287
C       -3.247544586     -3.470929294     -1.063648607
H       -3.707337479     -3.558236053     -2.046079631
C       -4.063140755     -3.379728393      0.071146015
C       -3.450401531     -3.334391915      1.323051747
H       -4.067705364     -3.299459889      2.218285273
C       -2.058728250     -3.317218641      1.469015309
C       -0.994270937     -3.579261736     -2.198216494
H       -0.306256732     -2.736818635     -2.287150415
H       -1.605272472     -3.621594493     -3.103664067
H       -0.380767566     -4.487272212     -2.163924202
C       -5.565842836     -3.305349370     -0.060639817
H       -6.069087476     -3.707375810      0.824223837
H       -5.922950457     -3.854901312     -0.937542736
H       -5.888563459     -2.262702082     -0.173282047
C       -1.468069986     -3.360084666      2.858468117
H       -0.421692179     -3.055978952      2.875920901
H       -1.548463351     -4.377206604      3.265522094
H       -2.009052411     -2.686739462      3.527658898
C        0.454099111      0.948097934      4.581719672
C       -0.439373823      1.754925718      3.809864933
C       -1.056785928      1.286340393      2.614211507
C       -0.694543278      3.099964397      4.276321882
C       -1.563716491      3.930556834      3.560961883
C       -2.229575006      3.468682822      2.420470293
C       -1.999054148      2.120946340      1.950150450
C        1.065920703      1.426586773      5.711509501
C       -0.031168745      3.563286627      5.456280958
H       -1.729033346      4.949674707      3.901731715
C       -3.133168889      4.309730799      1.698357522
C       -2.732816134      1.684292536      0.804502309
C       -3.600218978      2.516940370      0.144307479
C       -3.793884123      3.855569539      0.588326447
H       -3.285451837      5.324403340      2.058464103
H       -2.598459546      0.660946650      0.476813424
H       -4.147085503      2.151909679     -0.715845246
H       -4.476284768      4.508719099      0.050848308
C        0.827157122      2.757627055      6.154677323
H        0.629361224     -0.066898216      4.250695131
H        1.736086591      0.783449913      6.276567494
H       -0.228198462      4.579188844      5.789632402
H        1.321722760      3.127226196      7.049344039
S       -0.624930936     -0.310161529      1.966138242
S        2.310208931     -0.119163395     -1.932009751
C        4.115315482     -3.066854270     -1.602784180
H        3.301072291     -3.758039883     -1.358659534
H        5.007094447     -3.682002040     -1.777981956
C        2.379176361     -1.678208968     -2.917319967
H        2.089004427     -1.435633251     -3.945880086
H        1.635746459     -2.379976447     -2.529919972
C        2.912531196     -0.986284636      2.914764708
H        1.857071172     -1.095457098      2.663629418
H        3.165405181     -1.742896246      3.670012478
H        3.033327881     -0.004964233      3.380686554
C        7.284047442      0.109102651      0.687614078
H        7.946938163     -0.297729385      1.461278029
H        7.805915487      0.035997350     -0.270929994
H        7.133867121      1.169659214      0.913489467
C        3.757697320     -2.347920092     -2.920577642
H        3.778861153     -3.094829512     -3.727746159
H        4.529645662     -1.605112440     -3.157057743
C        0.483712390      2.324991794     -0.842183343
H       -0.596273191      2.371280988     -0.928742769
H        1.063775729      2.387057650     -1.756032083
C       -0.835950296     -0.408983961     -1.242085980
H       -1.673518675     -1.005425388     -0.867195871
C       -1.061566026      0.128843670     -2.633471839
H       -0.245036465      0.775356503     -2.951183457
H       -1.014794069     -0.761417438     -3.284556418
C       -2.405801968      0.799924893     -2.838062169
C       -2.470604478      2.144631565     -3.219804697
C       -3.602839146      0.089040570     -2.671839239
C       -3.699599073      2.764091842     -3.451007939
C       -4.832907768      0.705989607     -2.900132160
C       -4.885575315      2.045413373     -3.296270555
H       -1.549373338      2.709382106     -3.340495231
H       -3.569418306     -0.953547023     -2.363761716
H       -3.729869052      3.809843028     -3.745598567
H       -5.752614592      0.141761534     -2.767691979
H       -5.843883116      2.526453454     -3.472641467
112
TS1 A3; SCF(B3LYP-D3) = -3052.1726 H
Ru       0.967974745     -0.217675060      0.183018117
C        2.095786175      1.021839337      1.114834345
H        1.784260235      1.195076500      2.142414462
C        3.431598197      1.595074983      0.897602591
C        4.202032140      1.449581195     -0.268677352
H        3.822457705      0.813915847     -1.060617716
C        5.409015400      2.129267284     -0.405735016
H        5.988832199      2.012077762     -1.317500764
C        5.875320832      2.961454796      0.615327371
H        6.813452695      3.497925363      0.497153011
C        5.133391001      3.097936733      1.791587411
H        5.489744339      3.740663732      2.592251388
C        3.925774692      2.419452160      1.932874487
H        3.339379428      2.540026466      2.840598388
C        1.168652375     -2.276713247      0.244670385
N        0.199344165     -3.188704711      0.009186661
N        2.313599857     -2.933879534      0.527627094
C        2.095381075     -4.386681209      0.695156846
H        2.090074078     -4.642019237      1.762296857
H        2.890732692     -4.955206737      0.207938978
C        0.721456966     -4.573255775      0.038291839
H        0.794377604     -4.959914975     -0.985940208
H        0.055518190     -5.222751182      0.609517536
C        3.570585556     -2.315899853      0.847157268
C        4.564968822     -2.238521421     -0.138824310
C        5.763738207     -1.590987255      0.185240756
H        6.537848620     -1.516064959     -0.575961530
C        5.994197139     -1.048041393      1.448780664
C        5.005865343     -1.204052453      2.425987419
H        5.181615342     -0.814331426      3.426299233
C        3.795535604     -1.843387343      2.156463975
C       -1.212005103     -2.919893567     -0.070667546
C       -1.789814311     -2.492386006     -1.276936807
C       -3.149252306     -2.156153106     -1.271433301
H       -3.601462528     -1.797298255     -2.193515817
C       -3.935048202     -2.270952250     -0.123639948
C       -3.342207040     -2.770400131      1.039866578
H       -3.941990203     -2.874353023      1.941635983
C       -1.988325231     -3.102255298      1.090937972
C       -0.997467353     -2.396551979     -2.555206018
H       -0.381367846     -1.490169465     -2.579260484
H       -1.666868507     -2.377970679     -3.420181557
H       -0.320297956     -3.249067040     -2.669643846
C       -5.398187334     -1.893714244     -0.131683080
H       -5.676189888     -1.378580272      0.793913308
H       -6.037486290     -2.781857115     -0.212460625
H       -5.638368625     -1.235375640     -0.971782292
C       -1.406161281     -3.656515401      2.370020293
H       -1.934160067     -3.252827399      3.236656975
H       -0.351601490     -3.402105205      2.488471335
H       -1.501817854     -4.750816059      2.400368005
C        1.093736705      1.365616345      4.436154535
C       -0.037087967      1.915744875      3.753542852
C       -0.864435230      1.142731993      2.885465491
C       -0.327048060      3.316952553      3.969639405
C       -1.457728718      3.889449177      3.379147882
C       -2.354865017      3.113962297      2.636691400
C       -2.076789032      1.716714017      2.403357853
C        1.898052565      2.136827406      5.237204635
C        0.554855819      4.094021947      4.785137086
H       -1.659209217      4.949018858      3.523551048
C       -3.542368057      3.688508202      2.084264126
C       -3.041940559      0.961238827      1.665640676
C       -4.181366667      1.543854465      1.173255323
C       -4.431157309      2.930369439      1.371622122
H       -3.725664951      4.747851661      2.249859062
H       -2.847043754     -0.092931580      1.503724505
H       -4.897163030      0.943602720      0.618636265
H       -5.330004119      3.382563644      0.960425346
C        1.637895769      3.527084375      5.400700701
H        1.292434251      0.307691036      4.311457264
H        2.740552187      1.684032098      5.753631245
H        0.334035585      5.151146167      4.915939475
H        2.292218044      4.131158245      6.023986710
S       -0.376028417     -0.475742503      2.348729411
S        1.810218557     -0.164925613     -2.089475307
C        4.436722568     -2.890464062     -1.501172257
H        3.762593564     -3.752579303     -1.448792531
H        5.424722087     -3.295793397     -1.751536922
C        2.459893332     -1.753129722     -2.761530727
H        2.167028443     -1.724259920     -3.816250140
H        1.919869645     -2.594685824     -2.316576718
C        2.773192817     -2.033033414      3.248384178
H        1.826882264     -1.534979187      3.013482236
H        2.550597650     -3.095046259      3.410048448
H        3.142436992     -1.629615586      4.195689743
C        7.265055568     -0.297359432      1.762251662
H        7.641263293     -0.545025789      2.760724743
H        8.053486548     -0.515314036      1.035637393
H        7.077355607      0.781699315      1.737798456
C        3.978968479     -1.999594004     -2.675200530
H        4.287065251     -2.512471198     -3.596857144
H        4.519395160     -1.046294385     -2.657719959
C        0.635776608      2.114781118      0.180195362
H        0.313218091      2.507530284      1.140116824
C       -0.358127716      1.270427593     -0.458878780
H       -1.312135228      1.144817482      0.037004043
H       -0.407675023      1.312209036     -1.544813787
C        1.380805293      3.126202189     -0.686074264
H        2.123077621      3.651369558     -0.076956162
H        1.918687065      2.609819600     -1.485928025
C        0.391189813      4.117061233     -1.264362024
C        0.102818898      4.133532652     -2.632807775
C       -0.291748473      5.004404340     -0.419926173
C       -0.839676589      5.024295583     -3.151037093
C       -1.237056497      5.890073861     -0.933978464
C       -1.511770351      5.905072004     -2.303697837
H        0.617012958      3.439214600     -3.293465308
H       -0.091692320      4.988418660      0.649545976
H       -1.050276081      5.026915230     -4.217599696
H       -1.761684362      6.568340284     -0.265824254
H       -2.247205697      6.596943539     -2.706108204
112
MCB A3; SCF(B3LYP-D3) = -3052.1753 H
Ru       1.127363676     -0.254837456      0.203466763
C        2.054493807      1.314102506      1.050681701
H        1.773510915      1.360468119      2.095554225
C        3.430714841      1.858374646      0.911434564
C        4.253830759      1.744630455     -0.219983047
H        3.925688674      1.121619939     -1.044774014
C        5.474475840      2.413293707     -0.276112323
H        6.094728198      2.317012031     -1.163644095
C        5.905766193      3.201107747      0.794101223
H        6.855172647      3.728077378      0.739955703
C        5.112844935      3.297121865      1.938975427
H        5.437943699      3.900408270      2.782849515
C        3.891748386      2.627561133      1.998766803
H        3.270672800      2.720409529      2.885858862
C        1.174566390     -2.289851925      0.281943226
N        0.155776836     -3.146885586      0.058299590
N        2.282666544     -2.992838168      0.595289729
C        1.980213100     -4.423266898      0.807743283
H        1.927405320     -4.638828688      1.882320380
H        2.753569239     -5.053291671      0.363189406
C        0.614501004     -4.554385156      0.116599383
H        0.697359723     -4.953998238     -0.901982007
H       -0.094666355     -5.166386351      0.676432908
C        3.557365608     -2.385783878      0.878770652
C        4.528694330     -2.331846831     -0.131745802
C        5.706663114     -1.619397498      0.124247787
H        6.457659309     -1.555784049     -0.660449815
C        5.942255811     -0.995183966      1.348191636
C        4.991052884     -1.149226194      2.363284521
H        5.178566089     -0.706167169      3.338862479
C        3.803488244     -1.852292318      2.162201868
C       -1.237928996     -2.809403730     -0.082296954
C       -1.740394841     -2.334536494     -1.306500421
C       -3.086507520     -1.955981328     -1.365151841
H       -3.476272485     -1.563482087     -2.301882180
C       -3.938442565     -2.071823020     -0.265597942
C       -3.420413069     -2.604234079      0.917875776
H       -4.068941014     -2.704255542      1.785722922
C       -2.080013830     -2.978560162      1.034749326
C       -0.884404403     -2.228183177     -2.541595225
H       -0.220232050     -1.357756804     -2.499816657
H       -1.509628802     -2.135252659     -3.434252289
H       -0.251251480     -3.112380078     -2.664839515
C       -5.390256872     -1.660899959     -0.354638588
H       -5.744191093     -1.246956331      0.595252982
H       -6.031995540     -2.518283221     -0.595059550
H       -5.545308173     -0.906806296     -1.132486204
C       -1.590677292     -3.559401765      2.340491530
H       -2.120420200     -3.104845646      3.180884267
H       -0.526085626     -3.381637692      2.499115656
H       -1.772107942     -4.642509646      2.378787862
C        1.253918277      1.333321018      4.483776554
C        0.125690000      1.901129423      3.811182728
C       -0.701245465      1.149101850      2.923712567
C       -0.160256055      3.297650127      4.059047256
C       -1.281245301      3.889639955      3.469730192
C       -2.171620913      3.139140099      2.694363310
C       -1.901538615      1.744079993      2.434637704
C        2.055789666      2.082761471      5.306713366
C        0.717840436      4.052023421      4.900299800
H       -1.478762171      4.946555542      3.636494394
C       -3.342791386      3.737496119      2.132414631
C       -2.865026516      1.013923323      1.669281244
C       -3.988225311      1.619552204      1.166981559
C       -4.225458129      3.004895122      1.386579664
H       -3.518098326      4.795039557      2.316704172
H       -2.683552391     -0.040389104      1.494274677
H       -4.700574766      1.037044298      0.589502321
H       -5.109886611      3.476147156      0.965737439
C        1.798294834      3.469368783      5.506420027
H        1.456445501      0.280790157      4.326786377
H        2.898223043      1.615950902      5.810390822
H        0.497198367      5.105745437      5.055791331
H        2.450335381      4.055933708      6.147977286
S       -0.228755640     -0.475192976      2.382425025
S        2.127116708     -0.215624632     -2.012780816
C        4.401328973     -3.086290128     -1.440265326
H        3.683035832     -3.906683218     -1.334163260
H        5.373817725     -3.557885003     -1.629641531
C        2.535035060     -1.856557712     -2.743826502
H        2.223119797     -1.774859771     -3.790348345
H        1.913066231     -2.636661781     -2.295116592
C        2.840474560     -2.065566484      3.302582811
H        1.855075681     -1.636732387      3.095709562
H        2.703414433     -3.134187808      3.509276243
H        3.221463272     -1.603603728      4.217907381
C        7.193261182     -0.189560022      1.602142046
H        7.755340521     -0.588157743      2.455216292
H        7.855268309     -0.184386305      0.731472242
H        6.934404511      0.849055781      1.831960739
C        4.011792037     -2.275353925     -2.689589158
H        4.217835359     -2.912891917     -3.561396882
H        4.655966276     -1.393794290     -2.785067908
C        0.859720800      2.029202706      0.193194417
H        0.301578927      2.503980485      1.001488902
C       -0.193210538      1.062629042     -0.469278835
H       -1.164535959      1.080146908      0.012061504
H       -0.243641299      1.160728049     -1.552309715
C        1.374562351      3.079680292     -0.809603048
H        2.120077601      3.704117598     -0.306319260
H        1.880650460      2.583102499     -1.641984348
C        0.237518927      3.941336972     -1.311352566
C       -0.180742443      3.886389574     -2.645106391
C       -0.450536215      4.783494691     -0.425608665
C       -1.259619985      4.655263930     -3.087094665
C       -1.532607234      5.545416777     -0.861535739
C       -1.940154616      5.485274971     -2.196241859
H        0.341765490      3.232362296     -3.339631620
H       -0.145676386      4.831215948      0.617785426
H       -1.570015313      4.602021721     -4.127663688
H       -2.060937673      6.184164281     -0.158502062
H       -2.783310804      6.080063696     -2.538055669
112
TS2 A3; SCF(B3LYP-D3) = -3052.1666 H
Ru       1.261352336     -0.125428616      0.293696868
C        2.136679190      1.719946820      1.119400157
H        1.838580429      1.587342995      2.150532850
C        3.575183724      2.053047229      1.041030011
C        4.287476427      2.421789456     -0.114518955
H        3.821997820      2.358559441     -1.086557782
C        5.614145868      2.836991843     -0.028737400
H        6.142126341      3.119944700     -0.935463424
C        6.264803691      2.894160894      1.205405166
H        7.295319049      3.234441584      1.266689566
C        5.579643242      2.508938545      2.359519338
H        6.073901474      2.543179730      3.326928120
C        4.255567258      2.089817808      2.275090149
H        3.718644014      1.815602629      3.178770224
C        1.195642647     -2.178610613      0.319502723
N        0.140760236     -2.999473301      0.099855044
N        2.262719154     -2.940833965      0.646143734
C        1.899662593     -4.356762470      0.851287337
H        1.828203273     -4.572390686      1.925173847
H        2.652596699     -5.015330385      0.412891522
C        0.542481263     -4.425508953      0.145925814
H        0.621166256     -4.815628880     -0.877068965
H       -0.196876000     -5.016911158      0.688042640
C        3.596189591     -2.448876021      0.859254902
C        4.520582435     -2.516626250     -0.196139331
C        5.783754710     -1.953187214     -0.001087174
H        6.501935894     -1.985253571     -0.818021597
C        6.142688042     -1.343473053      1.201925071
C        5.222277217     -1.358311917      2.253863006
H        5.502122635     -0.923579809      3.210684688
C        3.950150011     -1.918561202      2.114594537
C       -1.249593601     -2.652863225     -0.012485120
C       -1.767525099     -2.177438372     -1.229575300
C       -3.129601856     -1.867287490     -1.295450071
H       -3.533999376     -1.481904726     -2.228851499
C       -3.983423187     -2.048398676     -0.204207250
C       -3.442734192     -2.553648630      0.979787800
H       -4.088309028     -2.690767432      1.844743223
C       -2.084916116     -2.863105587      1.101484768
C       -0.893125974     -2.013821503     -2.446838685
H       -0.146403600     -1.229313613     -2.302335837
H       -1.492591484     -1.757304948     -3.324348784
H       -0.349091235     -2.938544414     -2.669050120
C       -5.458518652     -1.734932139     -0.306869942
H       -5.856991914     -1.380799445      0.649291725
H       -6.032898247     -2.626573574     -0.589679825
H       -5.654557550     -0.967743745     -1.062666403
C       -1.576366504     -3.421256466      2.410249682
H       -2.081537502     -2.937310050      3.249787322
H       -0.506867445     -3.255087612      2.543052443
H       -1.774964433     -4.499797361      2.479343694
C        1.204176175      1.582311582      4.538385591
C        0.056558311      2.062134630      3.830223964
C       -0.682386964      1.248131110      2.921254574
C       -0.340425695      3.433231046      4.061466725
C       -1.483691306      3.938812513      3.434677206
C       -2.280874119      3.127049079      2.619779021
C       -1.892448647      1.759077824      2.365781167
C        1.924699131      2.393297603      5.378149284
C        0.451367031      4.252451760      4.927641246
H       -1.770183284      4.975570659      3.599385204
C       -3.474507984      3.632456839      2.014735694
C       -2.754702603      0.966365662      1.543843254
C       -3.897209154      1.484692766      0.988475421
C       -4.258539806      2.841626778      1.218469236
H       -3.747501268      4.668094369      2.206128256
H       -2.483720568     -0.068642440      1.375236812
H       -4.528400534      0.853746604      0.370409470
H       -5.160246835      3.246209544      0.765710049
C        1.555367394      3.755533507      5.566119166
H        1.488722544      0.545844698      4.395520841
H        2.785342222      1.993312727      5.908435224
H        0.146641804      5.286458065      5.073667244
H        2.142768490      4.391713049      6.222622659
S       -0.091314832     -0.356192303      2.445601780
S        2.696883778     -0.042005433     -1.647613683
C        4.226070954     -3.223837262     -1.505598611
H        3.365421181     -3.891480754     -1.392560937
H        5.086899387     -3.867579313     -1.727842517
C        2.635815486     -1.565651916     -2.687207819
H        2.359177568     -1.258100117     -3.701841297
H        1.846968020     -2.233326510     -2.332141210
C        3.009525938     -1.973593638      3.293492956
H        2.101386168     -1.384780748      3.129819288
H        2.691256775     -3.002128322      3.502073962
H        3.501176116     -1.593733451      4.193738881
C        7.482089097     -0.667614376      1.361843350
H        8.250019714     -1.137218978      0.738870297
H        7.404446229      0.385133425      1.067613195
H        7.823446350     -0.690884880      2.401999095
C        3.967669300     -2.325841584     -2.731573211
H        3.969136713     -2.976329262     -3.618762859
H        4.795087885     -1.617213988     -2.856862733
C        1.066752997      2.263142300      0.308479063
H        0.210998560      2.534020319      0.920507543
C       -0.096074362      0.831603956     -0.568963311
H       -1.067289318      1.040100957     -0.122313713
H       -0.006306114      1.088102645     -1.626588950
C        1.317183874      3.213565073     -0.855559635
H        2.007047615      3.988969486     -0.490315398
H        1.827769796      2.690401431     -1.667399244
C        0.050514771      3.862029935     -1.368909149
C       -0.315169824      3.745084819     -2.714233396
C       -0.787133843      4.581175122     -0.504779141
C       -1.493414689      4.325159962     -3.187484070
C       -1.967671649      5.155234253     -0.972981518
C       -2.325154697      5.029127402     -2.316802532
H        0.326300324      3.187577524     -3.393233534
H       -0.524869779      4.683254499      0.545963118
H       -1.762873493      4.222295792     -4.235530926
H       -2.612584437      5.694013080     -0.284544122
H       -3.246127150      5.476152998     -2.681779251
112
CR A3; SCF(B3LYP-D3) = -3052.1848 H
Ru       0.975775706     -0.401103498      0.288301624
C        2.544237517      2.360367003      1.079937924
H        2.353194451      1.917249908      2.051578637
C        3.938342181      2.770647832      0.865268396
C        4.582749173      2.750435148     -0.382780415
H        4.065875991      2.340510876     -1.242284106
C        5.897953567      3.198480462     -0.504288910
H        6.385957098      3.169915916     -1.475123083
C        6.591108746      3.672853990      0.611081397
H        7.613988924      4.026137578      0.509851998
C        5.967514993      3.676125446      1.862074744
H        6.503530333      4.032412906      2.738159263
C        4.659224096      3.217262945      1.989229833
H        4.169623599      3.217836047      2.960673794
C        0.919752803     -2.396109119      0.339210987
N       -0.107833045     -3.279202725      0.207235485
N        2.035889561     -3.137593450      0.629055518
C        1.735109579     -4.555148769      0.880934885
H        1.751514646     -4.759252827      1.959297469
H        2.474531305     -5.199309893      0.397251358
C        0.331853248     -4.686441316      0.285314317
H        0.342018909     -5.129656214     -0.719287531
H       -0.352878165     -5.267939828      0.907681958
C        3.309653096     -2.576460493      0.983802707
C        4.307438101     -2.465582650      0.001192158
C        5.456630272     -1.734013801      0.306786619
H        6.218895814     -1.610398682     -0.459735169
C        5.629110752     -1.118143819      1.548790234
C        4.680923636     -1.365740207      2.545668893
H        4.837921762     -0.963879918      3.544617504
C        3.531320054     -2.120527638      2.297770931
C       -1.487866364     -3.022263449     -0.075514574
C       -1.918308729     -2.892292285     -1.406094947
C       -3.275967193     -2.654460482     -1.643732059
H       -3.616041740     -2.530427920     -2.669672206
C       -4.198863169     -2.550196250     -0.598262832
C       -3.742744100     -2.726703849      0.711558186
H       -4.450498045     -2.663150463      1.535188014
C       -2.396362281     -2.973146674      0.997567280
C       -0.929185141     -2.909172638     -2.544741561
H       -0.326221246     -1.994295455     -2.528083589
H       -1.439841722     -2.965677116     -3.509948204
H       -0.234503939     -3.752660844     -2.477737778
C       -5.648656888     -2.219631387     -0.868466620
H       -6.313239594     -2.708552403     -0.148861020
H       -5.951877404     -2.523185397     -1.875068799
H       -5.822248487     -1.138704030     -0.786421186
C       -1.936665328     -3.152740443      2.422816593
H       -1.235676926     -2.360761603      2.707750175
H       -1.424334473     -4.111108724      2.566849202
H       -2.785493177     -3.121880096      3.111029760
C        1.625823729      1.852160036      4.496442960
C        0.443902260      2.209191108      3.773387175
C       -0.266891577      1.289412135      2.956263959
C       -0.018093980      3.575381229      3.880127394
C       -1.157216285      3.977202770      3.176575978
C       -1.912893017      3.061082522      2.437860072
C       -1.497956553      1.681876539      2.368680222
C        2.294000677      2.763719201      5.272824772
C        0.717198346      4.498559554      4.687656513
H       -1.468537466      5.018663509      3.212163762
C       -3.093478322      3.466926187      1.741135216
C       -2.345648059      0.765084432      1.675057785
C       -3.486848942      1.187337936      1.041449228
C       -3.856274860      2.561276339      1.053457634
H       -3.369054766      4.517895994      1.766226060
H       -2.077031931     -0.283052393      1.671804659
H       -4.111588673      0.460122489      0.528165233
H       -4.748677746      2.887336741      0.525610496
C        1.837873731      4.109259215      5.369586137
H        1.984989330      0.832146064      4.414877279
H        3.181175499      2.458278153      5.821871822
H        0.358346946      5.523295942      4.753004216
H        2.381583883      4.821421345      5.984640217
S        0.406602214     -0.330218465      2.644216633
S        2.566298500     -0.125751495     -1.414675952
C        4.194254709     -3.156790504     -1.345344019
H        3.365755294     -3.872965517     -1.326955578
H        5.110756982     -3.744612856     -1.486609304
C        2.658119152     -1.527979328     -2.608799727
H        2.477786048     -1.118632223     -3.609344037
H        1.853180132     -2.235736160     -2.396082074
C        2.637869308     -2.518122577      3.448610421
H        2.590558392     -1.734115060      4.207027262
H        1.613289132     -2.730017947      3.142267044
H        3.043336673     -3.421302421      3.924528335
C        6.794307727     -0.193856105      1.803591835
H        7.668750107     -0.470157152      1.205643587
H        6.521821532      0.834006520      1.535859118
H        7.086263151     -0.191771525      2.859019540
C        4.010403213     -2.245771577     -2.572768207
H        4.102965459     -2.870931395     -3.472799614
H        4.821401803     -1.508335372     -2.616920012
C        1.471582463      2.551628456      0.287777902
H        0.507516921      2.275587016      0.709125871
C       -0.598067485     -0.001617196     -0.547107499
H       -1.448510757     -0.643462765     -0.759968174
H       -0.714464940      1.037433010     -0.885967143
C        1.398454292      3.255782621     -1.043747165
H        2.320140581      3.821294364     -1.221962001
H        1.324248654      2.513679085     -1.848494802
C        0.202495700      4.186817599     -1.066173203
C       -0.889865735      3.958455424     -1.908433015
C        0.152602872      5.272590608     -0.180628602
C       -2.005173326      4.799154170     -1.875442589
C       -0.955559024      6.116262102     -0.147697051
C       -2.040336293      5.881687947     -0.996925410
H       -0.867093117      3.113870254     -2.594122726
H        0.986980605      5.441543287      0.496077046
H       -2.847613074      4.605415641     -2.534677175
H       -0.976565685      6.954943436      0.544081084
H       -2.907248620      6.537116841     -0.970556186
112
TS1 A5; SCF(B3LYP-D3) = -3052.1765 H
Ru       1.128517208     -0.136006900      0.317521418
C       -0.518676052      0.300007321     -0.558250977
H       -1.380002872      0.281319803      0.104338786
C       -0.972114205      0.418827109     -1.953107410
C       -0.138421353      0.619979233     -3.068483695
H        0.934948432      0.677111729     -2.907358916
C       -0.684121428      0.731394641     -4.343579778
H       -0.028433612      0.894100303     -5.195093266
C       -2.065424208      0.628141705     -4.536411643
H       -2.484072315      0.708116720     -5.536529870
C       -2.905197093      0.425707279     -3.439663606
H       -3.980568395      0.351835126     -3.579745759
C       -2.365860497      0.332169770     -2.158762600
H       -3.019807010      0.187262839     -1.302502270
C        1.709378283     -2.101212562      0.621329340
N        0.970397079     -3.215123294      0.416289607
N        2.913631197     -2.480311920      1.113934062
C        2.955953411     -3.920495285      1.439132125
H        2.846261905     -4.063692533      2.521383639
H        3.905632972     -4.360160440      1.125991699
C        1.750104356     -4.449712913      0.655567370
H        2.035430455     -4.893760733     -0.307003287
H        1.158100230     -5.177591000      1.213368539
C        3.979645195     -1.580650072      1.467479247
C        5.041268174     -1.388205095      0.567231507
C        5.992454098     -0.408286760      0.867200366
H        6.804415659     -0.236448621      0.163539554
C        5.917961215      0.362868970      2.028569315
C        4.906082229      0.074004966      2.949213364
H        4.871126237      0.617076370      3.891528461
C        3.938836613     -0.904929435      2.703170212
C       -0.412546298     -3.297862905      0.037422134
C       -0.792406575     -3.089404873     -1.302485953
C       -2.145887242     -3.172241218     -1.630101107
H       -2.447696737     -2.977347561     -2.656619866
C       -3.118890470     -3.487840005     -0.675849369
C       -2.704208994     -3.735711982      0.632567415
H       -3.445369766     -3.981425251      1.390147727
C       -1.359492230     -3.643957501      1.015380339
C        0.229203793     -2.786143316     -2.366252891
H        0.701921907     -1.818489744     -2.189896897
H       -0.232958791     -2.755424933     -3.356053117
H        1.021503789     -3.542912797     -2.380595404
C       -4.576084977     -3.550153474     -1.071488154
H       -4.898511917     -2.602694976     -1.519154871
H       -5.221432049     -3.753399077     -0.211681635
H       -4.753272227     -4.334494647     -1.817158787
C       -0.977482112     -3.931399267      2.447499209
H       -1.761254292     -3.588114603      3.127412103
H       -0.057234690     -3.421616359      2.733968935
H       -0.848474090     -5.010579595      2.609694383
C        0.301449454      2.115605698      4.108015433
C       -0.924652803      2.045147310      3.374336899
C       -1.341798239      0.869440499      2.683700179
C       -1.745998373      3.235263031      3.337187946
C       -2.990794124      3.202348953      2.698910277
C       -3.478704012      2.019877187      2.134420054
C       -2.655988491      0.830797126      2.131452206
C        0.720797369      3.279082521      4.699055242
C       -1.262704347      4.433922996      3.949386461
H       -3.598684051      4.103832740      2.663154296
C       -4.782351120      1.964093407      1.546194183
C       -3.216136377     -0.359148304      1.568253674
C       -4.481209257     -0.379237600      1.039007830
C       -5.274979991      0.802484629      1.015671055
H       -5.382047713      2.871598447      1.541969998
H       -2.609381770     -1.255991174      1.570760742
H       -4.879449015     -1.305965304      0.636087539
H       -6.271467893      0.777561509      0.581707067
C       -0.059952324      4.463444770      4.600954398
H        0.899242829      1.213762344      4.181321259
H        1.664652309      3.304401267      5.235606392
H       -1.880691897      5.326922059      3.885709781
H        0.300475180      5.385581168      5.047839451
S       -0.242300854     -0.509961409      2.464006301
S        2.812604860      0.198051194     -1.375522290
C        5.232306445     -2.237127028     -0.676378444
H        4.646573302     -3.158923923     -0.597721805
H        6.286039822     -2.543234581     -0.699383126
C        3.392198836     -1.329525356     -2.228625499
H        3.171943930     -1.220394134     -3.297007743
H        2.832497336     -2.197497812     -1.874124439
C        2.911765722     -1.228746010      3.757764744
H        1.910713300     -0.886066060      3.475560070
H        2.845317578     -2.307529863      3.937199305
H        3.175705670     -0.753480940      4.706774175
C        6.893465337      1.486035303      2.288492867
H        7.099608380      1.601432241      3.357831477
H        7.844437118      1.326233364      1.771559554
H        6.482352073      2.438992132      1.932516961
C        4.891632956     -1.576932014     -2.026851085
H        5.248972422     -2.249104888     -2.820500262
H        5.444654576     -0.636232823     -2.136150883
C        1.464630816      1.885732364      0.954753803
H        1.190940460      1.895247755      2.001348138
C        0.367403963      2.035901625      0.029956223
H       -0.588169927      2.328973555      0.457460888
H        0.592911792      2.454860257     -0.946969908
C        2.816770218      2.540164282      0.708913996
H        3.615633160      1.874194085      1.045289287
H        2.974455124      2.710556637     -0.359924352
C        2.877520020      3.847317076      1.477195521
C        2.064253981      4.928014391      1.111087819
C        3.704711031      3.982033487      2.597796354
C        2.081274412      6.114773649      1.841030668
C        3.728609515      5.170866053      3.329836633
C        2.916144342      6.240835260      2.953992787
H        1.404700058      4.830858687      0.251462525
H        4.324290486      3.141678150      2.902344781
H        1.439901964      6.941080136      1.544969045
H        4.377682407      5.259231358      4.197597806
H        2.928693557      7.165473638      3.525268948
112
MCB A5; SCF(B3LYP-D3) = -3052.1835 H
Ru       1.101459428     -0.120191403      0.217289267
C       -0.533537592      0.833725194     -0.514055940
H       -1.379865013      0.766903960      0.156777892
C       -0.994704096      0.730624039     -1.917726834
C       -0.211726916      1.033732182     -3.045356277
H        0.828798212      1.307571968     -2.912547545
C       -0.743777954      0.925225074     -4.326532517
H       -0.121803699      1.162113398     -5.185990966
C       -2.064381795      0.504614536     -4.514577336
H       -2.473021821      0.416982397     -5.518038405
C       -2.852497414      0.199930668     -3.404213559
H       -3.882954435     -0.121385922     -3.535620737
C       -2.324537443      0.315587052     -2.119446776
H       -2.942790648      0.084321665     -1.256498643
C        1.681484033     -2.029635125      0.630323516
N        0.940510773     -3.139884564      0.408856687
N        2.860783031     -2.402552583      1.178447572
C        2.861973770     -3.833286318      1.548315273
H        2.660821082     -3.940054926      2.621829297
H        3.828535209     -4.289766180      1.325433112
C        1.717678208     -4.370168602      0.685515623
H        2.071699555     -4.796758922     -0.262010579
H        1.101413434     -5.111449693      1.195477217
C        3.939481940     -1.517270366      1.527200486
C        5.017390611     -1.375798823      0.638583343
C        5.989512449     -0.412253178      0.930932584
H        6.814297083     -0.275291422      0.234664177
C        5.921322572      0.381294772      2.076626518
C        4.892845131      0.133497106      2.992439972
H        4.862292770      0.694013078      3.924589013
C        3.901803589     -0.820243139      2.750859476
C       -0.440712788     -3.225522161      0.014244678
C       -0.826974419     -2.965817574     -1.314156913
C       -2.179952298     -3.077702887     -1.643321335
H       -2.486889085     -2.843865338     -2.659539999
C       -3.141369579     -3.470456109     -0.709177429
C       -2.721709985     -3.747371772      0.592776519
H       -3.457002616     -4.036842286      1.340544559
C       -1.383033928     -3.627540645      0.980360226
C        0.169335020     -2.580482237     -2.376493529
H        0.622072082     -1.606442050     -2.173023507
H       -0.313781821     -2.515775258     -3.354336774
H        0.979785908     -3.314478573     -2.442381150
C       -4.591912716     -3.597887183     -1.112211976
H       -4.890011426     -2.780569823     -1.777670122
H       -5.255665852     -3.590666956     -0.242441285
H       -4.770030543     -4.535333166     -1.654310763
C       -1.004532277     -3.930515392      2.410982123
H       -1.812039151     -3.634548665      3.085523770
H       -0.111660948     -3.386783316      2.720963036
H       -0.833138263     -5.005961380      2.557507243
C        0.319481152      2.095329544      3.998676061
C       -0.951574847      2.009243823      3.347852250
C       -1.380915128      0.850653586      2.637360551
C       -1.819477575      3.163399248      3.436304268
C       -3.111424024      3.104105958      2.903593723
C       -3.589324506      1.941609349      2.293272316
C       -2.718132638      0.798976086      2.147929491
C        0.737292188      3.247186763      4.612867509
C       -1.337943207      4.352624599      4.068184408
H       -3.759197261      3.975548299      2.974870001
C       -4.926361276      1.866454736      1.788019618
C       -3.247268608     -0.356887041      1.491607619
C       -4.532500545     -0.387513641      1.015827282
C       -5.391785153      0.736584763      1.171955122
H       -5.569457992      2.734964827      1.908538995
H       -2.595962899     -1.212173466      1.365385880
H       -4.899582666     -1.282829820      0.522095018
H       -6.410280645      0.697632310      0.793971158
C       -0.090326149      4.403030342      4.627395840
H        0.949773294      1.213596232      3.997141808
H        1.715528414      3.285256813      5.082138744
H       -1.993782839      5.220153621      4.094734478
H        0.267837437      5.317928585      5.091051383
S       -0.274178083     -0.508194847      2.340119071
S        2.822274512      0.123152088     -1.460135991
C        5.214183841     -2.277521791     -0.567330301
H        4.622408000     -3.191789152     -0.451189489
H        6.265526006     -2.592440706     -0.560053306
C        3.408225821     -1.451640608     -2.213159118
H        3.217117631     -1.399630100     -3.290979115
H        2.833981214     -2.297308027     -1.827708557
C        2.857207057     -1.109807128      3.797522788
H        1.842579758     -0.937389378      3.426274894
H        2.915760120     -2.152072149      4.134828870
H        3.005025389     -0.475494589      4.676401441
C        6.911396712      1.493758865      2.325371800
H        7.157322304      1.583563525      3.388869363
H        7.841419447      1.343223177      1.769634269
H        6.488583735      2.456095329      2.008990317
C        4.901299468     -1.689560756     -1.957496056
H        5.276453509     -2.404569530     -2.704239352
H        5.458285894     -0.756601448     -2.104778744
C        1.605587022      1.704495356      0.893517445
H        1.309752897      1.813021925      1.931065816
C        0.405706618      2.041652225     -0.079007027
H       -0.258026405      2.672515523      0.517867672
H        0.777690309      2.561913440     -0.960776473
C        2.923600264      2.424459692      0.633354861
H        3.736065306      1.783305592      0.985501265
H        3.084482488      2.571420664     -0.437901224
C        2.947823912      3.748787320      1.368640879
C        2.228675437      4.850709576      0.886509240
C        3.640763621      3.880857346      2.577759690
C        2.196233157      6.050000449      1.596665340
C        3.618855034      5.082246152      3.287539129
C        2.891975842      6.169663957      2.801630839
H        1.687018912      4.765210364     -0.052984636
H        4.190961714      3.027176930      2.966551273
H        1.627914617      6.892307510      1.210055683
H        4.163984563      5.167829012      4.224384124
H        2.867591382      7.104476499      3.355615471
112
TS2 A5; SCF(B3LYP-D3) = -3052.1754 H
Ru       0.958445058     -0.157062885      0.258611448
C       -0.656191512      1.183522556     -0.385384955
H       -1.427688060      1.040933652      0.358353237
C       -1.169356313      0.977554218     -1.754017720
C       -0.660841224      1.609951410     -2.899422000
H        0.194610346      2.270955742     -2.820539639
C       -1.241803381      1.388764278     -4.144518722
H       -0.837266892      1.887441303     -5.021169499
C       -2.340997799      0.535315912     -4.271807472
H       -2.793082375      0.369731998     -5.246307844
C       -2.860134847     -0.093599494     -3.138963728
H       -3.719818687     -0.753703073     -3.223892390
C       -2.283197616      0.129462619     -1.892191617
H       -2.690647314     -0.353169948     -1.008696836
C        1.695137268     -2.063392169      0.573202545
N        1.040514491     -3.208948139      0.280934633
N        2.912730281     -2.388858066      1.072346026
C        3.077945249     -3.845779115      1.261458215
H        3.078077140     -4.086278543      2.331115023
H        4.028043760     -4.181674068      0.838014687
C        1.854300076     -4.415878245      0.526973449
H        2.114667447     -4.887826358     -0.427897721
H        1.292072657     -5.136467507      1.126718616
C        3.888367588     -1.475947504      1.601551736
C        5.006780776     -1.129767154      0.826012066
C        5.917216682     -0.202703388      1.352745351
H        6.775555897      0.084259474      0.748881385
C        5.743511230      0.375824058      2.611384613
C        4.666097120     -0.057912906      3.389939652
H        4.543260354      0.336241777      4.396689490
C        3.743614193     -0.997568286      2.921372234
C       -0.341599167     -3.323905138     -0.102977738
C       -0.709609042     -3.240703926     -1.459595393
C       -2.068320155     -3.319788670     -1.778053616
H       -2.363409254     -3.223049529     -2.820049201
C       -3.049214361     -3.503638372     -0.801765239
C       -2.641929726     -3.666516175      0.524607182
H       -3.388540933     -3.840803733      1.296601553
C       -1.296415621     -3.590476463      0.897845132
C        0.305544391     -3.064868044     -2.555807359
H        0.620874184     -2.015911103     -2.625877116
H       -0.113536777     -3.365337374     -3.520211436
H        1.205597525     -3.660336869     -2.373441554
C       -4.512236295     -3.496557922     -1.178002347
H       -4.868917982     -2.467108715     -1.311705038
H       -5.132478429     -3.960993190     -0.405298201
H       -4.688577053     -4.024758490     -2.121052525
C       -0.916661494     -3.843814608      2.337965385
H       -1.645017674     -3.389353541      3.013857890
H        0.057137971     -3.424814189      2.592120393
H       -0.896000279     -4.923550086      2.541075987
C        0.316371354      2.124902671      3.964273240
C       -0.974128367      2.030855946      3.354902659
C       -1.434976576      0.851170259      2.703636943
C       -1.832591397      3.192578251      3.437358117
C       -3.137701553      3.127414726      2.940040008
C       -3.642217494      1.947735772      2.385929659
C       -2.788871139      0.789530507      2.264849883
C        0.755579699      3.286250171      4.545363175
C       -1.326674471      4.393227695      4.027628496
H       -3.774728376      4.007142440      2.994569298
C       -4.990008667      1.870052137      1.911529852
C       -3.348277192     -0.388643389      1.678302020
C       -4.650397334     -0.428743792      1.250789105
C       -5.485301059      0.718790608      1.361747348
H       -5.617267144      2.753734810      2.001174737
H       -2.708273046     -1.255399625      1.572705953
H       -5.047708144     -1.344851806      0.821845442
H       -6.512694287      0.678063114      1.008810200
C       -0.065897168      4.447146080      4.557014410
H        0.935462804      1.235197881      3.976239556
H        1.740155267      3.322631946      5.002686856
H       -1.976180960      5.265524343      4.052351722
H        0.304368988      5.368234044      4.999093667
S       -0.347503699     -0.519195871      2.399393242
S        2.011007981     -0.051231048     -1.941280639
C        5.301915863     -1.726569251     -0.534876395
H        4.925428124     -2.753561519     -0.594479214
H        6.392807298     -1.801038448     -0.614818943
C        3.338290914     -1.299176107     -2.199673708
H        3.329940280     -1.464235783     -3.282432107
H        3.037392745     -2.250184495     -1.748364081
C        2.638706198     -1.473136832      3.826957805
H        1.671173912     -1.046980366      3.536850260
H        2.527462237     -2.562272455      3.800494837
H        2.839226586     -1.185332468      4.863020230
C        6.662120202      1.467028165      3.106190562
H        6.776014136      1.437013232      4.194642820
H        7.656017662      1.398635561      2.654039226
H        6.248671153      2.450156860      2.847699665
C        4.777394061     -0.939870353     -1.760667178
H        5.454279234     -1.161925678     -2.595736590
H        4.862423262      0.135907704     -1.575111608
C        1.957939552      1.269021423      0.989285066
H        1.723030827      1.531731489      2.023474844
C        0.398630609      2.082185229      0.001521844
H        0.190294869      2.683790921      0.882827333
H        0.952252722      2.587111572     -0.783372544
C        3.203374469      1.967450789      0.494050239
H        4.035149508      1.385508606      0.904089633
H        3.279157132      1.902722865     -0.592222141
C        3.281612457      3.393667085      0.993545284
C        3.049458338      4.470457533      0.130618465
C        3.518807809      3.658082963      2.349285184
C        3.045704076      5.781595335      0.610150885
C        3.516333909      4.966148164      2.831865156
C        3.275783037      6.032890688      1.963258175
H        2.868302480      4.278678812     -0.924840238
H        3.688448351      2.825464409      3.028409035
H        2.859074851      6.606521974     -0.072888170
H        3.694588065      5.154787949      3.887530481
H        3.266341306      7.052778707      2.338710684
112
CR A5; SCF(B3LYP-D3) = -3052.1926 H
Ru       1.096905103      0.112580885      0.149146234
C       -0.677133390      1.831448018     -0.667995068
H       -1.276524247      1.883525117      0.233324133
C       -1.350272415      1.175979989     -1.803674858
C       -0.875945790      1.232595909     -3.126581230
H        0.052966781      1.744956572     -3.349980859
C       -1.591558107      0.624951321     -4.152820187
H       -1.215744533      0.673757476     -5.171185494
C       -2.789550518     -0.045450587     -3.881732466
H       -3.345164701     -0.514556464     -4.689930019
C       -3.267860801     -0.108090129     -2.573009117
H       -4.193856693     -0.630801453     -2.349097568
C       -2.552804211      0.496344629     -1.542066547
H       -2.921099636      0.436812406     -0.522629567
C        1.762523700     -1.804449102      0.501082540
N        1.058015183     -2.909457486      0.138731908
N        2.972617469     -2.240191778      0.951938008
C        3.068413825     -3.710537110      1.038800675
H        3.042851192     -4.025651927      2.088880944
H        4.008114498     -4.059861577      0.603632436
C        1.835398787     -4.159832367      0.256563596
H        2.080739169     -4.535395867     -0.744168000
H        1.250345261     -4.922110172      0.776702189
C        3.995456506     -1.472801503      1.594992781
C        5.171564162     -1.158083933      0.894429586
C        6.144908344     -0.397742360      1.556619255
H        7.051115777     -0.127188330      1.018885598
C        5.990070047      0.017499889      2.881223387
C        4.845618040     -0.392189697      3.574042991
H        4.725325056     -0.110899453      4.618167803
C        3.841950289     -1.143928408      2.958771907
C       -0.342228124     -3.042289110     -0.166505985
C       -0.791023777     -2.980559662     -1.497031029
C       -2.150597351     -3.203213640     -1.742042822
H       -2.512384242     -3.126733682     -2.764120895
C       -3.046797944     -3.518216836     -0.720430697
C       -2.551627383     -3.646200447      0.579539176
H       -3.229989569     -3.916751621      1.386534850
C       -1.208627646     -3.414274013      0.881407726
C        0.142080932     -2.710607646     -2.647178325
H        0.437187979     -1.656615367     -2.686823651
H       -0.333120777     -2.973246331     -3.596274692
H        1.068770398     -3.288062526     -2.557297326
C       -4.520635592     -3.679829070     -1.002577672
H       -5.040338483     -2.724364365     -0.857691017
H       -4.985193690     -4.407810942     -0.329017262
H       -4.702103974     -4.001298769     -2.032382988
C       -0.732042088     -3.613799840      2.301337353
H       -1.472799949     -3.232970260      3.009384713
H        0.201144033     -3.089544640      2.503456999
H       -0.586883813     -4.681917334      2.514827508
C        0.074519793      2.773558374      2.985564464
C       -1.273628379      2.376649055      2.733788929
C       -1.621899963      1.048597992      2.362741977
C       -2.302308521      3.385614192      2.867125444
C       -3.644833265      3.039363953      2.687871864
C       -4.014688884      1.726757275      2.382058580
C       -2.997729481      0.716182081      2.201944910
C        0.396584357      4.068166631      3.302017346
C       -1.925591830      4.726571890      3.188664545
H       -4.413558978      3.800654687      2.795670318
C       -5.390400270      1.364740923      2.228265558
C       -3.432690309     -0.600311048      1.855966225
C       -4.761444853     -0.909580988      1.719849653
C       -5.760022856      0.085312336      1.912673084
H       -6.142272801      2.137007399      2.371561766
H       -2.675277416     -1.352943073      1.689784498
H       -5.052837366     -1.924529479      1.462078248
H       -6.810710719     -0.171631488      1.804022301
C       -0.615147094      5.063934519      3.392269704
H        0.844414665      2.015136819      2.934332935
H        1.430160767      4.335638482      3.485941561
H       -2.711746659      5.473887827      3.271982627
H       -0.343165143      6.088114019      3.634461939
S       -0.391211261     -0.214688419      2.110935420
S        2.155168738      0.094151377     -2.030547231
C        5.452697861     -1.628857926     -0.520655246
H        5.104473072     -2.659884199     -0.651727120
H        6.542759778     -1.669133811     -0.625311364
C        3.477199747     -1.172217765     -2.181748116
H        3.526956755     -1.389591826     -3.253945669
H        3.151737293     -2.098974564     -1.700200546
C        2.608116522     -1.539449083      3.731200578
H        1.720998113     -0.992013722      3.387420068
H        2.381397054     -2.605629381      3.624922828
H        2.735086436     -1.332136149      4.797300211
C        7.008864826      0.914466404      3.542088748
H        7.065237239      0.734979731      4.620481759
H        8.007749092      0.776901056      3.117499783
H        6.732655191      1.966850592      3.399163304
C        4.884306287     -0.762982480     -1.675033497
H        5.588209369     -0.839466622     -2.512874689
H        4.881851557      0.289659913     -1.378369023
C        2.410579213      0.997189776      1.083447967
H        2.528333478      0.786448965      2.150539130
C        0.510026653      2.500406348     -0.659008240
H        0.781329234      3.081271352      0.215824214
H        1.129385570      2.608807588     -1.543464581
C        3.410470849      2.007877467      0.583343106
H        4.371344605      1.471324694      0.630048860
H        3.240561457      2.254871918     -0.463602319
C        3.521527004      3.256819454      1.436203585
C        3.168193723      4.506705618      0.915310778
C        3.999052093      3.189655460      2.752993005
C        3.302761344      5.665468776      1.682065475
C        4.138291104      4.346011161      3.520763165
C        3.793904765      5.590335760      2.985906595
H        2.790776521      4.573098417     -0.102104644
H        4.265109239      2.223414246      3.172005877
H        3.021318319      6.626557755      1.259791342
H        4.512053816      4.276325084      4.539158203
H        3.899511649      6.491651451      3.583709284
112
TS1 A7; SCF(B3LYP-D3) = -3052.1749 H
Ru       1.151484997     -0.258281089      0.330279882
C       -0.436292036      0.346448958     -0.585488258
H       -1.329889308      0.386423194      0.028103236
C       -0.816040323      0.334310265     -2.008256594
C        0.070952619      0.269696844     -3.097446897
H        1.137092139      0.239758690     -2.895379000
C       -0.413483222      0.248291987     -4.402849135
H        0.286557596      0.204451319     -5.233422448
C       -1.788311688      0.277222343     -4.650373351
H       -2.160418949      0.255309142     -5.671630977
C       -2.682308821      0.336473216     -3.579182246
H       -3.753355018      0.370631577     -3.760554019
C       -2.202003042      0.368758059     -2.273871408
H       -2.899079373      0.431813718     -1.443072448
C        1.726360118     -2.208911055      0.744569818
N        0.966208659     -3.318321822      0.598737366
N        2.920319934     -2.581983217      1.261175923
C        2.932941366     -4.003223623      1.664393198
H        2.817134069     -4.082858084      2.752529991
H        3.876269072     -4.474748540      1.379595755
C        1.720730486     -4.552689028      0.906168520
H        2.000086703     -5.054170783     -0.029548977
H        1.112532943     -5.237201656      1.500364579
C        4.004210964     -1.699324932      1.600082784
C        5.090999202     -1.581642559      0.718964571
C        6.085595189     -0.646511147      1.018580631
H        6.922040047     -0.535244568      0.331428444
C        6.022100163      0.159956163      2.155309471
C        4.966961471     -0.040164643      3.050297163
H        4.930010014      0.541566685      3.968990347
C        3.958933056     -0.976894320      2.807855806
C       -0.403343860     -3.394193734      0.174595899
C       -0.728499821     -3.227323186     -1.184581308
C       -2.071069478     -3.280250400     -1.558668189
H       -2.330825351     -3.111926277     -2.601241425
C       -3.084544017     -3.534559801     -0.628968788
C       -2.723673688     -3.750190113      0.701298492
H       -3.498341249     -3.949764269      1.438732076
C       -1.391999422     -3.681437834      1.129850015
C        0.342330043     -2.998791952     -2.217837177
H        0.834629390     -2.037747085     -2.062110679
H       -0.078864828     -2.993422188     -3.225938877
H        1.112270070     -3.777921531     -2.170419503
C       -4.527559311     -3.583063529     -1.073806384
H       -4.784160328     -2.695957671     -1.663802047
H       -5.211887076     -3.633670440     -0.221751954
H       -4.718470920     -4.457753821     -1.707452439
C       -1.067917779     -3.929932137      2.583415258
H       -1.860239424     -3.534360742      3.223865129
H       -0.138936700     -3.443825794      2.883226401
H       -0.983813796     -5.006552600      2.786876775
C        0.257783718      2.051137376      4.082945843
C       -0.935921005      2.027919458      3.297053050
C       -1.365963795      0.866758760      2.588680722
C       -1.718445595      3.243431488      3.236305537
C       -2.923768460      3.261336325      2.525326677
C       -3.422414797      2.101269655      1.926352546
C       -2.652044538      0.879237243      1.972616315
C        0.668969800      3.187091713      4.732463597
C       -1.241346408      4.413186370      3.905731575
H       -3.495123244      4.184572177      2.462548044
C       -4.684882477      2.102371251      1.253611309
C       -3.228710422     -0.289259649      1.381686111
C       -4.457472196     -0.255311969      0.774900441
C       -5.193236356      0.961001957      0.695546300
H       -5.240153855      3.036354097      1.206213661
H       -2.660334307     -1.210343339      1.418759880
H       -4.869553567     -1.164490025      0.347239101
H       -6.158206905      0.978702221      0.195305164
C       -0.081266429      4.391461238      4.631533585
H        0.825683210      1.131004793      4.164644166
H        1.574624988      3.168882329      5.332854004
H       -1.833495997      5.322853653      3.834414947
H        0.262399688      5.287864473      5.140859167
S       -0.308982907     -0.551595662      2.420876253
S        2.954912487      0.084851098     -1.222707437
C        5.253440221     -2.446156850     -0.517046909
H        4.598257150     -3.321874147     -0.458907205
H        6.282218956     -2.828443215     -0.516183900
C        3.522234477     -1.421843550     -2.122508109
H        3.355783465     -1.254793865     -3.193416160
H        2.910788702     -2.279083890     -1.834509016
C        2.880837830     -1.211796800      3.836544002
H        2.861820197     -2.258955700      4.162734333
H        3.058244628     -0.599200334      4.725452160
H        1.884097840     -0.968091984      3.456539391
C        7.059175570      1.227380690      2.413055203
H        7.196176387      1.406544135      3.484319056
H        8.029899245      0.960999229      1.983284906
H        6.751680259      2.178039320      1.960151420
C        4.997605665     -1.750381142     -1.869491120
H        5.345313550     -2.428071286     -2.662606851
H        5.603557629     -0.839268619     -1.943283859
C        0.453817766      1.970608144      0.098478552
H       -0.413119330      2.200920999      0.707589220
C        1.624942902      1.669468045      0.930471235
H        2.591274108      2.005078846      0.556566917
H        1.501102870      1.760704096      2.003888407
C        0.649848146      2.918771105     -1.085134998
H        1.275647978      3.745909988     -0.721742672
H        1.228257691      2.425045060     -1.870905588
C       -0.639142942      3.499578231     -1.635598611
C       -0.866491090      3.561353669     -3.014501591
C       -1.622203467      4.008924315     -0.775172829
C       -2.052044874      4.091701625     -3.522872094
C       -2.812399274      4.531290679     -1.279161368
C       -3.034360027      4.572149119     -2.656459845
H       -0.122048918      3.158277586     -3.694881427
H       -1.471468717      3.992815020      0.300594423
H       -2.214159868      4.113123678     -4.597545582
H       -3.568167721      4.902314596     -0.591440342
H       -3.964614733      4.973304712     -3.050802630
112
MCB A7; SCF(B3LYP-D3) = -3052.1777 H
Ru       1.147832470     -0.303107959      0.308449540
C       -0.431875559      0.591127023     -0.542878520
H       -1.325494786      0.517531824      0.061935841
C       -0.822761486      0.484375107     -1.971802678
C        0.054883158      0.432589027     -3.068183698
H        1.124086384      0.437191371     -2.881535407
C       -0.437797075      0.353710440     -4.368692153
H        0.258931627      0.318275963     -5.202803524
C       -1.813920493      0.312788364     -4.606731559
H       -2.192905108      0.248088825     -5.623699969
C       -2.697930121      0.349853387     -3.527078146
H       -3.771300369      0.322569850     -3.696742398
C       -2.207604734      0.431760133     -2.226493060
H       -2.901444711      0.473747296     -1.391733979
C        1.714867661     -2.205877235      0.778809404
N        0.943978441     -3.308513482      0.631810536
N        2.900765829     -2.578437414      1.309307266
C        2.892976139     -3.994886850      1.728600943
H        2.747297626     -4.060150482      2.814362552
H        3.839664596     -4.475931398      1.473528704
C        1.696805032     -4.543361666      0.945154986
H        1.994967049     -5.036795392      0.010882001
H        1.080646919     -5.233361482      1.523751463
C        4.008269877     -1.709314966      1.605717930
C        5.087139719     -1.650016078      0.709500601
C        6.107070574     -0.728904690      0.964940143
H        6.938458047     -0.663019282      0.265933473
C        6.071589203      0.124332990      2.068026023
C        5.018709033     -0.013221473      2.977383565
H        5.000712930      0.609019513      3.869777235
C        3.987836641     -0.935189044      2.780656987
C       -0.424655573     -3.385872115      0.198615801
C       -0.753681784     -3.181893612     -1.155197475
C       -2.093074407     -3.269354662     -1.535511291
H       -2.354422488     -3.075036943     -2.573014822
C       -3.099272570     -3.596605259     -0.621966191
C       -2.736012272     -3.832506392      0.704622473
H       -3.506267035     -4.076805887      1.433210719
C       -1.410027923     -3.725300922      1.141989518
C        0.304820834     -2.888385516     -2.184422726
H        0.764074903     -1.912063516     -2.015921601
H       -0.119116204     -2.877569720     -3.191144529
H        1.101193659     -3.639937886     -2.152385527
C       -4.535508556     -3.700920573     -1.079216749
H       -4.823883232     -2.822780742     -1.667606753
H       -5.224610970     -3.784371841     -0.233566827
H       -4.684288774     -4.580121470     -1.717894171
C       -1.090500845     -3.974725026      2.596652675
H       -1.905244241     -3.614458589      3.230264050
H       -0.185340960     -3.452729797      2.908898248
H       -0.967691697     -5.048086412      2.796925756
C        0.204886351      2.103836493      3.981537045
C       -1.009447892      2.013717264      3.232096446
C       -1.412086466      0.823093958      2.556744478
C       -1.842592793      3.195533789      3.173036849
C       -3.069528372      3.149201638      2.503307346
C       -3.530096296      1.964768021      1.924100610
C       -2.706453347      0.778337573      1.961535917
C        0.592736654      3.272666448      4.585984691
C       -1.391317944      4.400319263      3.796582827
H       -3.682066284      4.046626914      2.445511516
C       -4.803400158      1.908567086      1.274496274
C       -3.237359220     -0.413267847      1.375231398
C       -4.475320253     -0.434529428      0.787704443
C       -5.268664701      0.745945482      0.723437075
H       -5.399243480      2.816976063      1.234291945
H       -2.625316623     -1.305446643      1.397726500
H       -4.850223892     -1.359444473      0.360776364
H       -6.241020251      0.720087395      0.237979433
C       -0.206010523      4.444793178      4.478842138
H        0.809175397      1.208567858      4.072984886
H        1.517535916      3.305297201      5.155777953
H       -2.021493198      5.283750959      3.721439261
H        0.120640086      5.368335184      4.949445057
S       -0.309256245     -0.564801378      2.404451791
S        2.964005508     -0.003352214     -1.247430769
C        5.211506601     -2.553421355     -0.503000700
H        4.525007614     -3.402850088     -0.421011472
H        6.225514472     -2.973279078     -0.496770757
C        3.508468057     -1.523439390     -2.137850528
H        3.353471823     -1.358094334     -3.210569191
H        2.879797621     -2.368035371     -1.851279377
C        2.902765086     -1.091566457      3.815145854
H        2.809403794     -2.132979352      4.145342470
H        3.123146047     -0.486154580      4.698969500
H        1.923193610     -0.789065159      3.432103349
C        7.132793317      1.179577962      2.271672846
H        7.282167450      1.402571695      3.333004965
H        8.094285464      0.874674922      1.846769489
H        6.840913489      2.115689598      1.779687664
C        4.975047362     -1.880758395     -1.871295398
H        5.307575058     -2.583285650     -2.649209981
H        5.603208479     -0.986536014     -1.962582369
C        0.411268727      1.882614429      0.039317008
H       -0.310977224      2.250393667      0.765095966
C        1.665057252      1.535580302      0.902307283
H        2.605575891      1.915917248      0.502632151
H        1.533514786      1.741501044      1.960163108
C        0.710150117      2.956194914     -1.025026381
H        1.306826045      3.736219864     -0.534809361
H        1.337538212      2.533912969     -1.814717798
C       -0.545510492      3.586013664     -1.599289686
C       -0.732187362      3.689819117     -2.981842074
C       -1.552764637      4.071495215     -0.752695856
C       -1.899798608      4.241896831     -3.508844038
C       -2.723980200      4.617337543     -1.275604163
C       -2.904160951      4.702495627     -2.657239673
H        0.029576114      3.302561361     -3.652213650
H       -1.436169789      4.014738269      0.326309204
H       -2.030103427      4.296496116     -4.586766326
H       -3.498803803      4.970971308     -0.600001860
H       -3.820042943      5.121306126     -3.066630478
112
TS2 A7; SCF(B3LYP-D3) = -3052.1612 H
Ru       1.058771098     -0.307520892      0.341090828
C       -0.481216708      1.000099808     -0.436879299
H       -1.285706780      0.867872055      0.273136514
C       -0.976749041      0.707262230     -1.800006811
C       -0.355001810      1.039129516     -3.016313411
H        0.616390246      1.506678842     -3.021030607
C       -0.965670904      0.736230494     -4.228913494
H       -0.469137944      1.008651408     -5.156396456
C       -2.202365741      0.085715431     -4.263453575
H       -2.671556807     -0.147497929     -5.215954014
C       -2.828695972     -0.258215689     -3.065486558
H       -3.791368429     -0.763293704     -3.071872470
C       -2.223280090      0.051375707     -1.850594617
H       -2.717555313     -0.220621531     -0.922985063
C        1.659780517     -2.231237805      0.705506844
N        0.949535838     -3.365795030      0.512130849
N        2.872087025     -2.567158311      1.206408308
C        2.939092996     -3.995682274      1.574183911
H        2.796116272     -4.111079851      2.656339980
H        3.907285430     -4.422054964      1.303393345
C        1.770969600     -4.571707848      0.768632859
H        2.093496623     -5.001853594     -0.188368050
H        1.197355740     -5.322295868      1.314279744
C        3.915713440     -1.631368529      1.524418786
C        4.958692631     -1.435231435      0.604939502
C        5.873782175     -0.407710629      0.854946659
H        6.671898151     -0.233267622      0.135953190
C        5.787285329      0.397498592      1.991371733
C        4.802413284      0.099416562      2.939068286
H        4.758100351      0.675392849      3.861232923
C        3.865770025     -0.917498800      2.736753903
C       -0.439298412     -3.503249593      0.162090503
C       -0.877157348     -3.300685625     -1.161552229
C       -2.230119171     -3.502742438     -1.446348226
H       -2.578182406     -3.321724845     -2.460296019
C       -3.140295228     -3.927985708     -0.476107275
C       -2.671218236     -4.137320877      0.821285922
H       -3.366934985     -4.448019295      1.597962615
C       -1.332260161     -3.924606633      1.166064211
C        0.060352569     -2.890143355     -2.267266518
H        0.425589750     -1.865917902     -2.142830340
H       -0.443948240     -2.938844305     -3.235277560
H        0.936550543     -3.545365330     -2.305853829
C       -4.589626155     -4.154966101     -0.838581224
H       -5.006239274     -3.284152861     -1.357300085
H       -5.203371603     -4.345249317      0.047044320
H       -4.699760404     -5.014294923     -1.511005223
C       -0.898678389     -4.146983080      2.595983210
H       -1.694491773     -3.845508743      3.282255593
H       -0.016207198     -3.558892115      2.849921087
H       -0.683758706     -5.207155861      2.788072090
C        0.043446753      2.142300548      3.735470815
C       -1.204495278      1.914111806      3.074177444
C       -1.568831586      0.647972631      2.535614914
C       -2.110475647      3.034933360      2.959137475
C       -3.377393894      2.851753472      2.398269206
C       -3.800599377      1.589302987      1.974222684
C       -2.892102273      0.468463048      2.038819000
C        0.403873489      3.387499178      4.183482951
C       -1.686380286      4.323271055      3.415084460
H       -4.048747082      3.701984048      2.303596577
C       -5.115284504      1.390484441      1.447470978
C       -3.364392517     -0.794705052      1.568575087
C       -4.640502263     -0.950812393      1.091537109
C       -5.529879129      0.157639840      1.022418979
H       -5.783218261      2.246871703      1.396585456
H       -2.681502026     -1.633172884      1.593526706
H       -4.971408244     -1.928508451      0.755698668
H       -6.534287435      0.022747612      0.629037501
C       -0.462534754      4.501997747      4.000467320
H        0.691951860      1.287516489      3.891547975
H        1.354048449      3.525754002      4.692677481
H       -2.369186079      5.160986962      3.291466628
H       -0.157508891      5.487396419      4.342639803
S       -0.378589834     -0.665010667      2.398607583
S        2.509451146     -0.118973319     -1.625693292
C        5.185421061     -2.340613110     -0.590297676
H        4.665338926     -3.293374557     -0.444826732
H        6.256550557     -2.579239146     -0.609414229
C        3.275388674     -1.691636800     -2.197908095
H        3.062226222     -1.755864428     -3.270770135
H        2.777997990     -2.545717172     -1.730643241
C        2.834845362     -1.218920128      3.794440649
H        2.816848199     -2.284426166      4.049829004
H        3.053132252     -0.665799243      4.712633554
H        1.825786737     -0.945515049      3.468600250
C        6.730421708      1.560805470      2.191504891
H        6.809500446      1.840050072      3.246721661
H        7.735635225      1.335208055      1.820578242
H        6.374535211      2.443698112      1.645033686
C        4.789444058     -1.793254659     -1.973250890
H        5.207917111     -2.480518845     -2.723337293
H        5.258624426     -0.816964899     -2.141613369
C        0.494305961      1.975875633      0.048288883
H        0.134237451      2.418959351      0.973274011
C        2.001972163      1.147424562      1.062976487
H        2.881518941      1.557128446      0.563175842
H        1.827308916      1.504754792      2.076607467
C        1.210130426      2.977806013     -0.849287637
H        1.887705464      3.572554674     -0.224155276
H        1.845458407      2.462008989     -1.573746900
C        0.252464279      3.913376353     -1.571910044
C        0.576497471      4.371097361     -2.854931350
C       -0.951297446      4.338737477     -0.994528864
C       -0.276655605      5.228240363     -3.548867439
C       -1.808117129      5.194483186     -1.688156679
C       -1.475004627      5.642477177     -2.966938286
H        1.501465869      4.037128224     -3.320485507
H       -1.237555800      3.994097606     -0.004374732
H       -0.010366663      5.563182249     -4.548206035
H       -2.742666847      5.506244997     -1.228753279
H       -2.147330016      6.302261385     -3.509105218
112
CR A7; SCF(B3LYP-D3) = -3052.1718 H
Ru       0.885307871     -0.405484699      0.300353310
C       -0.860586476      1.196202811     -0.658342550
H       -1.569096938      0.876318662      0.096149434
C       -1.249781687      0.754353351     -2.008274346
C       -0.781748341      1.302053248     -3.214730589
H       -0.079498623      2.122304214     -3.205663155
C       -1.236300525      0.810565366     -4.434718691
H       -0.864992917      1.247228363     -5.357920730
C       -2.165187144     -0.232128978     -4.479313255
H       -2.515081324     -0.610713044     -5.436283628
C       -2.649978719     -0.774953472     -3.288619871
H       -3.382337612     -1.577536156     -3.308224536
C       -2.199976358     -0.284019873     -2.066592091
H       -2.582512586     -0.707050386     -1.141441110
C        1.658788026     -2.240498610      0.684017735
N        0.999084649     -3.407074831      0.471074387
N        2.901918264     -2.553759364      1.136840053
C        3.054000266     -3.991870857      1.429724252
H        3.002181337     -4.162875658      2.512705588
H        4.017032674     -4.361773640      1.070155474
C        1.857903751     -4.590300282      0.685157305
H        2.137824722     -5.022406661     -0.284133140
H        1.325991680     -5.348751008      1.263750381
C        3.912744655     -1.619228008      1.524320867
C        4.966964544     -1.340675646      0.637880636
C        5.886294459     -0.352736797      1.004102550
H        6.700490839     -0.117670071      0.321020656
C        5.799370537      0.327809112      2.222273776
C        4.791185980     -0.040699682      3.117053727
H        4.735472119      0.445116198      4.088962672
C        3.841103618     -1.015110117      2.796285792
C       -0.399071222     -3.604704245      0.206525317
C       -0.890104110     -3.564831080     -1.112207881
C       -2.243624753     -3.847615792     -1.317436029
H       -2.633722237     -3.811456311     -2.331945596
C       -3.099835088     -4.189267401     -0.267200225
C       -2.574978592     -4.239809116      1.025381234
H       -3.227026788     -4.494537040      1.858318222
C       -1.231214297     -3.953913100      1.286666545
C       -0.000103161     -3.244728095     -2.284231639
H        0.268281046     -2.182666400     -2.313947648
H       -0.498528067     -3.490524776     -3.225371545
H        0.936298544     -3.809173294     -2.235358654
C       -4.548183150     -4.523529560     -0.539462788
H       -5.009052328     -3.781507509     -1.200626308
H       -5.133240098     -4.563487520      0.384168675
H       -4.641010137     -5.498607306     -1.033388858
C       -0.719627412     -4.057596429      2.703879330
H       -1.461252493     -3.666201081      3.404811011
H        0.196629305     -3.487031802      2.855606981
H       -0.527958618     -5.105579721      2.971417977
C       -0.113112974      2.268232609      3.486125830
C       -1.383085967      1.960704419      2.904010719
C       -1.714146933      0.659858852      2.430742935
C       -2.339156925      3.039220922      2.783375609
C       -3.614281257      2.783560006      2.270930204
C       -3.989110891      1.496886614      1.872168746
C       -3.031761968      0.417385484      1.945415142
C        0.217385921      3.544719170      3.862223557
C       -1.952723510      4.358994563      3.178732511
H       -4.325447914      3.600756539      2.176387207
C       -5.297652362      1.231855776      1.360384043
C       -3.446307227     -0.868576928      1.482084221
C       -4.711861164     -1.083584108      1.001025713
C       -5.654458105     -0.019994461      0.938056083
H       -6.005794464      2.055329773      1.311127171
H       -2.727311142     -1.676152585      1.516497988
H       -4.996041847     -2.075469248      0.663620220
H       -6.653327264     -0.203430809      0.550505632
C       -0.708682725      4.612195311      3.691002395
H        0.580478267      1.448566596      3.634494321
H        1.189324305      3.744532642      4.305813530
H       -2.677871453      5.161619515      3.063477501
H       -0.430907295      5.621834673      3.981862907
S       -0.496370247     -0.635201119      2.382248650
S        2.061652705     -0.268877769     -1.824640607
C        5.195315066     -2.114750958     -0.645979524
H        4.787603417     -3.127120618     -0.553155485
H        6.280888780     -2.237330522     -0.746358074
C        3.157045068     -1.694469359     -2.221780250
H        3.004654525     -1.865045240     -3.293174154
H        2.799585675     -2.596357400     -1.715329125
C        2.764850912     -1.384692048      3.786557479
H        2.697927615     -2.468716486      3.928883177
H        2.968123302     -0.935421859      4.762865282
H        1.777369445     -1.041852912      3.458377109
C        6.774511882      1.430350069      2.560264649
H        6.801170716      1.627181449      3.635787901
H        7.789987706      1.184860884      2.231926661
H        6.489731104      2.364693293      2.061182778
C        4.665256604     -1.506500350     -1.962067696
H        5.214367208     -2.003224091     -2.774525880
H        4.923694865     -0.442940091     -2.014695666
C        0.095055668      2.066520013     -0.196750665
H       -0.003118067      2.324687143      0.852403458
C        2.168136430      0.623883069      1.094666167
H        3.095541650      0.913221647      0.591306048
H        2.013247560      1.059759160      2.085592590
C        1.064095258      2.923902755     -0.975750107
H        1.890866495      3.196908212     -0.307843981
H        1.515118714      2.361039503     -1.796186602
C        0.406290971      4.194822413     -1.500070983
C        0.740411179      4.684704703     -2.768569367
C       -0.528498998      4.905862742     -0.733503916
C        0.155551712      5.851018513     -3.265563966
C       -1.114657671      6.070789235     -1.229637536
C       -0.777759850      6.549142077     -2.498085308
H        1.463833922      4.142824182     -3.374551314
H       -0.807179082      4.551080151      0.255769357
H        0.425550765      6.209312173     -4.255820344
H       -1.840865926      6.605312300     -0.622367658
H       -1.239863779      7.453424862     -2.884849273
96
AC'A (most stable); SCF(B3LYP-D3) = -2742.5120 H
Ru       0.376051699     -0.526377371      0.640974595
C        0.718731386     -2.427160260      0.230911858
N       -0.124904733     -3.409932695     -0.189276259
N        1.938770815     -3.020526165      0.425591338
C        1.892182657     -4.486121336      0.319737496
H        1.935299199     -4.940001996      1.318176756
H        2.741188100     -4.857018158     -0.262012619
C        0.540399765     -4.713629814     -0.364547993
H        0.642704445     -4.944520963     -1.432873723
H       -0.052245393     -5.508066902      0.098521266
C        3.070268840     -2.383617305      1.031222768
C        4.085918950     -1.868590396      0.209386991
C        5.126466872     -1.159098344      0.814833013
H        5.905714665     -0.732646317      0.186453515
C        5.178266494     -0.963735521      2.196448686
C        4.192602014     -1.557057751      2.991255193
H        4.239418208     -1.446458722      4.072944240
C        3.141340756     -2.288749575      2.433790462
C       -1.491732258     -3.297240298     -0.590668605
C       -1.800781727     -3.012879651     -1.930915162
C       -3.148235375     -2.947026680     -2.297101911
H       -3.399859570     -2.705158344     -3.327334443
C       -4.174384909     -3.146387851     -1.368155679
C       -3.830677870     -3.415653094     -0.038490477
H       -4.618229497     -3.556075526      0.698578919
C       -2.496381351     -3.500200190      0.371096209
C       -0.725255816     -2.633494644     -2.917545445
H       -0.442721190     -1.587027239     -2.752824818
H       -1.080961628     -2.725024929     -3.946933972
H        0.181115669     -3.235905034     -2.810076409
C       -5.621848737     -3.087467461     -1.798398630
H       -5.762426587     -2.393837683     -2.633594542
H       -6.271691745     -2.767833194     -0.977890392
H       -5.973861981     -4.072674996     -2.130424495
C       -2.139734828     -3.731033288      1.818762129
H       -3.022317350     -4.008740263      2.401766703
H       -1.711923198     -2.820334846      2.253334623
H       -1.392136978     -4.523877057      1.934105957
C        2.113373274      1.547094039      2.884860260
C        0.760128865      1.996697025      2.753642087
C       -0.361487699      1.117661965      2.824557278
C        0.544328160      3.411054864      2.528213507
C       -0.757533386      3.903303108      2.408862743
C       -1.869979163      3.057717249      2.501439370
C       -1.680417327      1.644262887      2.715636203
C        3.166661238      2.414732154      2.775928994
C        1.674187802      4.281844931      2.423802246
H       -0.911036444      4.965604241      2.231469331
C       -3.196484386      3.568011449      2.351229937
C       -2.842444935      0.816014752      2.760243247
C       -4.100415877      1.342454384      2.610138463
C       -4.284296036      2.737445764      2.401430470
H       -3.321824105      4.635585901      2.185975552
H       -2.701908931     -0.248989223      2.905591250
H       -4.967441222      0.687945220      2.645731539
H       -5.286788460      3.138752682      2.278999616
C        2.949413919      3.801567068      2.539388135
H        2.295295884      0.493587250      3.054097734
H        4.181005555      2.035642237      2.861485995
H        1.492219317      5.339321852      2.246818935
H        3.798161153      4.474668462      2.452023192
S       -0.113385072     -0.650448834      2.975822528
S        1.985021020      0.510843498     -0.675492266
C        4.117925262     -2.114998285     -1.288148255
H        3.378868231     -2.878579112     -1.552466968
H        5.103167124     -2.538258482     -1.524282793
C        2.452681431     -0.374873944     -2.224506888
H        2.315597727      0.326564050     -3.054956570
H        1.754184930     -1.200812635     -2.379622669
C        2.169122989     -3.006416768      3.340722344
H        1.204539760     -3.185546374      2.864059266
H        2.585829804     -3.977571065      3.639557390
H        1.981364618     -2.429146465      4.248497757
C        6.296609546     -0.171696322      2.833121676
H        5.931378185      0.417072130      3.681345086
H        7.084870692     -0.832790300      3.214988110
H        6.758418158      0.514203617      2.117365860
C        3.894430077     -0.891475603     -2.200624085
H        4.175797846     -1.183247224     -3.222978982
H        4.572701256     -0.080000368     -1.908705870
C       -1.196867237     -0.215359338     -0.235861550
H       -1.850368749     -0.981701957     -0.646707711
C       -1.656192218      1.197931547     -0.524683376
H       -2.652946435      1.350216941     -0.087422283
H       -0.995557160      1.950713834     -0.084154078
C       -1.697028617      1.332777694     -2.035690925
C       -2.732611339      0.738344311     -2.771460505
C       -0.651597104      1.958867621     -2.728327896
C       -2.727633968      0.771322242     -4.166037039
C       -0.646944615      1.992113448     -4.124629255
C       -1.681949113      1.397583284     -4.849560817
H       -3.540005584      0.235741003     -2.243367779
H        0.166465204      2.397266797     -2.165503042
H       -3.540783671      0.308913089     -4.720427063
H        0.170276969      2.483691909     -4.646789526
H       -1.675931679      1.424045347     -5.936035384
96
ACA (most stable); SCF(B3LYP-D3) = -2742.5089 H
Ru       0.902367619     -0.404768059      0.723795395
C        1.333322553     -2.280970633      0.260948533
N        0.387820365     -3.146164937     -0.215551882
N        2.520636809     -2.941859656      0.237899226
C        2.408067171     -4.350275453     -0.178881798
H        2.714932247     -5.010256421      0.641146414
H        3.066799183     -4.546428566     -1.031225861
C        0.917367453     -4.484003529     -0.527852992
H        0.747598848     -4.724453021     -1.583006490
H        0.407817480     -5.240562679      0.077773082
C        3.770918033     -2.482643766      0.753625811
C        4.734439844     -1.956566445     -0.121948597
C        5.928699978     -1.482753016      0.429285408
H        6.670443406     -1.038395295     -0.230924576
C        6.180182319     -1.530132983      1.803690686
C        5.211537268     -2.092441737      2.641088091
H        5.390649971     -2.133636109      3.713407286
C        3.998449764     -2.571403601      2.138606399
C       -1.034825885     -2.948633640     -0.191238812
C       -1.710216218     -2.556033220     -1.360682709
C       -3.091669217     -2.349342565     -1.285400589
H       -3.621234374     -2.026637192     -2.179438231
C       -3.803538894     -2.534421755     -0.097889566
C       -3.114851594     -3.008420985      1.022553392
H       -3.658696497     -3.189395263      1.946815072
C       -1.738636767     -3.241046906      0.993149692
C       -0.991370608     -2.342550059     -2.666038970
H       -0.514402175     -1.356427258     -2.664965440
H       -1.690319495     -2.394173706     -3.505774094
H       -0.204438965     -3.084634938     -2.830224527
C       -5.271644667     -2.191370978     -0.017150361
H       -5.396156038     -1.133156755      0.245295316
H       -5.785058575     -2.781188195      0.748559745
H       -5.778451161     -2.353731185     -0.973922240
C       -1.051951700     -3.840520591      2.196908376
H       -1.588950015     -3.590977792      3.114824447
H       -0.025289500     -3.488778475      2.307377079
H       -1.023809738     -4.935323490      2.113913913
C        0.652426415      1.541648361      4.590624792
C       -0.092325101      1.984333050      3.456230962
C       -0.712787497      1.078687785      2.549031028
C       -0.178348373      3.406347265      3.221450704
C       -0.874437325      3.885953735      2.104848941
C       -1.534907654      3.017702179      1.231669749
C       -1.486153750      1.589956940      1.462876876
C        1.260243148      2.432982404      5.438313887
C        0.475029051      4.301498728      4.123049310
H       -0.909718636      4.957141379      1.918576759
C       -2.265084238      3.515140698      0.105775763
C       -2.235951311      0.748479707      0.575698412
C       -2.934281186      1.268454426     -0.480919940
C       -2.940105869      2.669550342     -0.731205962
H       -2.273874884      4.588970847     -0.065870636
H       -2.246881530     -0.318531212      0.758619816
H       -3.482033388      0.597262135     -1.136379079
H       -3.488285618      3.064242315     -1.582425961
C        1.174510273      3.833292925      5.202912867
H        0.727175570      0.473988960      4.763063007
H        1.815732706      2.068443138      6.298283052
H        0.404451163      5.368871153      3.928972597
H        1.665736122      4.527100571      5.879814393
S       -0.455083272     -0.684204244      2.697958002
S        0.993134225      0.321819902     -1.516510876
C        4.484242886     -1.794688673     -1.608000651
H        3.937249049     -2.658581907     -2.002075226
H        5.456491096     -1.795985413     -2.112458342
C        2.249816027     -0.698782163     -2.409470975
H        2.132602324     -0.449235245     -3.469609411
H        1.961774936     -1.748981445     -2.304072027
C        2.916296307     -3.057551466      3.072576773
H        2.106968049     -2.318989686      3.128200552
H        2.469484560     -3.999712201      2.737379048
H        3.308333611     -3.210684192      4.081905991
C        7.450367121     -0.937680524      2.366268043
H        7.618580090     -1.246044738      3.402217945
H        8.325859199     -1.229252437      1.776320703
H        7.399247006      0.158247385      2.346996050
C        3.713829556     -0.482855181     -1.957383327
H        4.256471498      0.050194568     -2.745679997
H        3.733850311      0.176614107     -1.087559310
C        2.462421983      0.271754363      1.383464479
H        3.365003591     -0.281863224      1.635916802
C        2.571044570      1.766685215      1.598232643
H        1.661638068      2.294364092      1.293360166
H        2.691813914      1.953413759      2.674888088
C        3.767069603      2.286799329      0.827272278
C        3.603166678      2.862751665     -0.439283078
C        5.063595330      2.129333213      1.335529034
C        4.713459612      3.280104019     -1.175911114
C        6.173105417      2.545233679      0.599517568
C        6.001919313      3.122411637     -0.661650849
H        2.603396236      2.955205382     -0.852945569
H        5.199912057      1.675026316      2.314766276
H        4.569714160      3.725479230     -2.157005331
H        7.171948570      2.423891264      1.012122928
H        6.864900168      3.449336099     -1.235573531
83
AC'; SCF(B3LYP-D3) = -2472.1098 H
Ru       0.393696228     -0.515664541      0.666342180
C        0.779645029     -2.425637443      0.346773335
N       -0.052962944     -3.418868024     -0.067005780
N        1.995339369     -3.012079623      0.585430681
C        1.956904005     -4.479998086      0.499401593
H        2.001518171     -4.919132887      1.503909380
H        2.810799703     -4.852759006     -0.074098216
C        0.610055375     -4.729234583     -0.186836235
H        0.720279387     -5.002454820     -1.243963501
H        0.011682674     -5.503739638      0.302065783
C        3.124397801     -2.377523198      1.198621004
C        4.160908257     -1.890244587      0.381540158
C        5.213491428     -1.205236721      0.989771230
H        6.008557014     -0.802741924      0.365014689
C        5.267418322     -1.015319504      2.373700795
C        4.267900519     -1.589022194      3.162338983
H        4.314651114     -1.485143187      4.244330402
C        3.196164086     -2.291360428      2.599362034
C       -1.430180213     -3.325980154     -0.432995446
C       -1.773420933     -3.110371470     -1.776616918
C       -3.128962317     -3.083866206     -2.115928116
H       -3.409533456     -2.910072501     -3.152468467
C       -4.129752941     -3.254321829     -1.153717931
C       -3.750299977     -3.456825354      0.176843071
H       -4.518796559     -3.583935077      0.936342291
C       -2.407227541     -3.497115412      0.560952640
C       -0.709560740     -2.801059894     -2.800595131
H       -0.260626204     -1.826337027     -2.576721458
H       -1.129648029     -2.761575949     -3.809159963
H        0.100638438     -3.537031052     -2.799241952
C       -5.590195913     -3.183691049     -1.534387041
H       -6.198471498     -3.851634033     -0.916152277
H       -5.746420040     -3.453423305     -2.583245054
H       -5.979759468     -2.167751988     -1.395491604
C       -2.016740767     -3.666601418      2.007862705
H       -1.611629300     -2.728154144      2.402588385
H       -1.241909528     -4.430702070      2.136490651
H       -2.878897966     -3.951167354      2.617296285
C        2.354966536      1.481714235      3.080418873
C        1.036987382      2.020218242      2.953124895
C       -0.131832018      1.204956686      2.899803416
C        0.907655830      3.458748379      2.865880133
C       -0.359567587      4.032764170      2.731913137
C       -1.515701738      3.246667386      2.668303595
C       -1.411393059      1.809914238      2.754318010
C        3.457026150      2.294180544      3.113219565
C        2.083802121      4.270624754      2.910293133
H       -0.448982949      5.114933302      2.664977279
C       -2.804542548      3.844500429      2.508304732
C       -2.615452042      1.048277990      2.657258962
C       -3.832871746      1.658604817      2.495507435
C       -3.934235237      3.076082597      2.423117134
H       -2.865458513      4.928678424      2.449612493
H       -2.539221689     -0.032020856      2.704631954
H       -4.732886737      1.053949197      2.419759467
H       -4.907459281      3.542637596      2.296588001
C        3.325181799      3.708323868      3.029109695
H        2.471613367      0.407568133      3.131687935
H        4.444163451      1.849700996      3.197807769
H        1.966001511      5.349441875      2.841119671
H        4.211119971      4.336981606      3.055871177
S        0.010513109     -0.580372570      3.000365254
S        2.022088359      0.485092720     -0.646859019
C        4.211996927     -2.164005654     -1.110517762
H        3.476340916     -2.931945917     -1.371752396
H        5.199631786     -2.593605452     -1.323109426
C        2.556744157     -0.468037924     -2.135138055
H        2.439618486      0.196500205     -2.998107828
H        1.878284083     -1.313354269     -2.278681101
C        2.207205219     -2.987998139      3.504531534
H        2.018106811     -2.398804155      4.404393200
H        1.244994527     -3.159856432      3.020485338
H        2.609181876     -3.961046649      3.818135677
C        6.408165986     -0.245704962      2.998196469
H        7.332750961     -0.836198729      3.000151065
H        6.614296349      0.674295484      2.440742569
H        6.187663525      0.028378973      4.034078646
C        4.004394790     -0.960703356     -2.050921674
H        4.322795953     -1.266905115     -3.057922553
H        4.661104288     -0.134114582     -1.752674891
C       -1.216684030     -0.234152818     -0.139581781
H       -1.892383696     -0.918821645     -0.645982147
H       -1.542595610      0.816278429     -0.089484531
83
AC; SCF(B3LYP-D3) = -2472.1063 H
Ru       0.661819635     -0.541379099      0.872092145
C        1.660856721     -2.245508438      0.792186838
N        1.077837214     -3.442907567      0.478309290
N        2.992532099     -2.476145968      0.926717890
C        3.373039159     -3.887392091      0.744737134
H        3.891190862     -4.256291127      1.636576992
H        4.055470465     -3.987431397     -0.106519781
C        2.020039929     -4.574781630      0.507762503
H        1.979847873     -5.128500934     -0.435621553
H        1.750933926     -5.263610812      1.316646056
C        3.987027962     -1.551098373      1.368378961
C        4.812778192     -0.910858013      0.432737553
C        5.776486587     -0.017792862      0.916692322
H        6.418968803      0.495197577      0.204074110
C        5.927648216      0.242625672      2.281382348
C        5.093767137     -0.426130737      3.184782267
H        5.195777719     -0.231028476      4.250175847
C        4.117976752     -1.325473603      2.751398786
C       -0.328655540     -3.736881942      0.442543498
C       -0.990616892     -3.829339769     -0.794823393
C       -2.359448181     -4.120603379     -0.791563034
H       -2.883907814     -4.173261978     -1.743195721
C       -3.067157388     -4.334778607      0.393122020
C       -2.361293670     -4.315687994      1.599624036
H       -2.890483781     -4.507822327      2.530170385
C       -0.994079490     -4.037547385      1.647226693
C       -0.272595786     -3.618129169     -2.101173428
H       -0.153458909     -2.545275043     -2.286894422
H       -0.836193849     -4.058027951     -2.928855451
H        0.729097627     -4.058819033     -2.095412404
C       -4.563526566     -4.536340933      0.380255455
H       -5.074338652     -3.577272629      0.535338551
H       -4.888608751     -5.210989791      1.178692029
H       -4.909385553     -4.942854539     -0.575233234
C       -0.265263562     -4.117476237      2.967094517
H       -0.918095683     -3.812554059      3.788041981
H        0.619091087     -3.479747936      2.994196362
H        0.055820720     -5.149109612      3.162351020
C       -0.260018100      2.011586072      3.790342640
C       -1.245393931      1.850223774      2.769782067
C       -1.567558973      0.580923718      2.211216475
C       -1.909624672      3.036641021      2.284150263
C       -2.862228979      2.926860516      1.265805014
C       -3.188339414      1.692032023      0.698461645
C       -2.543670066      0.489815049      1.175152612
C        0.040522275      3.248610718      4.301173556
C       -1.572898496      4.306911431      2.846928005
H       -3.354053463      3.825707852      0.899161397
C       -4.147056161      1.598342634     -0.358814497
C       -2.914742158     -0.748768137      0.562722983
C       -3.832620808     -0.794047801     -0.453467470
C       -4.459812836      0.392888746     -0.925038657
H       -4.617605327      2.514129722     -0.708027894
H       -2.446035760     -1.658930231      0.912381607
H       -4.073035444     -1.750089990     -0.909531386
H       -5.183753610      0.338150378     -1.733756501
C       -0.624890986      4.414613533      3.828584835
H        0.248531943      1.123394565      4.148508247
H        0.795848229      3.342934576      5.077030143
H       -2.087145285      5.188902104      2.472018037
H       -0.375752983      5.386245272      4.246706784
S       -0.725737539     -0.897107400      2.773569253
S        0.654361047     -0.276650284     -1.467867219
C        4.642473320     -1.088895058     -1.063664305
H        4.449880780     -2.140201357     -1.305225170
H        5.597145194     -0.841411554     -1.539974527
C        2.242374078     -0.980286789     -2.101134374
H        2.148670416     -0.988994388     -3.192425035
H        2.300969261     -2.025640175     -1.784161073
C        3.164870940     -1.964620217      3.731805554
H        3.073988035     -3.045201549      3.575448918
H        3.490736865     -1.798551035      4.762180963
H        2.162117401     -1.535934514      3.615940086
C        6.941128472      1.249938690      2.772447671
H        7.327141675      0.981934011      3.761068786
H        7.788973371      1.336254306      2.086174764
H        6.487703860      2.245083411      2.859166756
C        3.509347508     -0.202062256     -1.670606080
H        3.906432472      0.337931441     -2.537113250
H        3.230084623      0.560030429     -0.937518327
C        1.860455173      0.709703301      1.426188652
H        2.894562855      0.624781495      1.751104699
H        1.435043507      1.726018469      1.440866041
120
OC P1; SCF(B3LYP-D3) = -3355.5431 H
Ru       0.814574361     -0.485460320      0.073142612
C        0.907606985     -2.463992220      0.168706561
N       -0.052364532     -3.424928325      0.081833019
N        2.091051072     -3.116560936      0.395814849
C        1.903787456     -4.545961073      0.689322484
H        1.957276657     -4.716977147      1.772997219
H        2.679287088     -5.145796910      0.205825703
C        0.503860690     -4.791841085      0.128531923
H        0.527412009     -5.218779631     -0.883163409
H       -0.113190415     -5.436065902      0.759453053
C        3.349682972     -2.485069614      0.673566604
C        4.313914258     -2.412426486     -0.350397717
C        5.489482137     -1.704979111     -0.097833387
H        6.233143055     -1.623106111     -0.888591361
C        5.723330221     -1.075994788      1.130763768
C        4.788962812     -1.247226237      2.152760705
H        4.965656103     -0.785137394      3.119387916
C        3.610631980     -1.976520910      1.957495435
C       -1.464601014     -3.276960537     -0.090570714
C       -2.011977505     -3.173495148     -1.382459727
C       -3.396756447     -3.039419157     -1.503927405
H       -3.826593621     -2.912961603     -2.495169317
C       -4.236571286     -3.028529106     -0.383837490
C       -3.662243291     -3.169249587      0.881440873
H       -4.301328841     -3.162364815      1.761496907
C       -2.278546119     -3.295319853      1.053137628
C       -1.124448158     -3.104246822     -2.599474905
H       -0.594517246     -2.146301834     -2.625816057
H       -1.710662196     -3.184819093     -3.518216029
H       -0.368616229     -3.896539461     -2.603473569
C       -5.727588645     -2.848545614     -0.553057815
H       -5.949797218     -1.907759989     -1.070962605
H       -6.245027911     -2.832277360      0.410626447
H       -6.161000918     -3.656191232     -1.154773913
C       -1.679776071     -3.403639678      2.434141376
H       -1.045882379     -2.536855300      2.650855961
H       -1.056828355     -4.299340391      2.539817240
H       -2.463110450     -3.450569852      3.195205341
C        1.347202767      2.448701350      3.666748247
C        0.075747407      2.507733794      3.013885887
C       -0.569113101      1.358854131      2.480941708
C       -0.558447976      3.804351102      2.895183498
C       -1.804109022      3.915998499      2.265137660
C       -2.491335720      2.780422580      1.818636853
C       -1.892582274      1.474622756      1.976399099
C        1.953202354      3.574199588      4.160338367
C        0.114814303      4.955624385      3.412637991
H       -2.253408760      4.898755972      2.138295744
C       -3.777906065      2.882701716      1.199184148
C       -2.666459583      0.339557338      1.586223659
C       -3.908708267      0.475417558      1.020522309
C       -4.466583796      1.766236861      0.798902848
H       -4.204329811      3.874042176      1.062182976
H       -2.243666120     -0.644091841      1.741571324
H       -4.462651533     -0.412800124      0.731548002
H       -5.444457000      1.863114620      0.334194571
C        1.332288315      4.847763086      4.029830340
H        1.838058279      1.487042836      3.758000590
H        2.922675943      3.487363367      4.642681165
H       -0.370805427      5.923602865      3.310457075
H        1.825270770      5.733021072      4.423971209
S        0.285914997     -0.209942485      2.433176996
S        2.253820368     -0.195722069     -1.770102135
C        4.144551173     -3.127925128     -1.678946820
H        3.370463553     -3.897925951     -1.593066712
H        5.084473131     -3.655997731     -1.884972134
C        2.399594329     -1.656547692     -2.885927697
H        2.123847769     -1.322497134     -3.892595963
H        1.670474714     -2.413140964     -2.585106544
C        2.722314567     -2.265962431      3.142907432
H        1.714297253     -2.567916132      2.857613461
H        3.162466989     -3.077232622      3.737257327
H        2.629863935     -1.390827322      3.788920557
C        6.941812967     -0.206094219      1.330850159
H        7.145219348     -0.037701952      2.391693532
H        7.832548831     -0.647384237      0.870684915
H        6.788490207      0.776951876      0.867791722
C        3.809817950     -2.255370844     -2.904682601
H        3.906926109     -2.889644970     -3.797914948
H        4.551127287     -1.453221649     -3.006564668
C       -0.829849972     -0.210022508     -0.673225174
H       -1.641922900     -0.932250968     -0.706866429
C       -1.159756868      1.114423620     -1.323101136
H       -1.840874801      1.672920845     -0.669529846
H       -0.261557372      1.720788787     -1.452092971
C       -1.811653402      0.842708148     -2.660050739
C       -1.015763873      0.582988823     -3.784085871
C       -3.204453602      0.760217377     -2.772965274
C       -1.607440135      0.253950054     -5.003862970
C       -3.795282384      0.431276207     -3.993598543
C       -2.998186263      0.176532991     -5.112034604
H        0.066040572      0.629943886     -3.682827943
H       -3.819402810      0.957131529     -1.898156110
H       -0.982766403      0.058381698     -5.871912686
H       -4.878540925      0.378376100     -4.073697972
H       -3.458888896     -0.076373872     -6.063678115
C        1.624589377      2.851954042     -0.151955766
H        0.657117382      3.007705558      0.319155147
C        2.552798978      2.171797801      0.536575711
H        2.303961364      1.808702882      1.525435986
C        1.841828707      3.496328698     -1.496424709
H        2.462781467      2.885223971     -2.153647615
H        0.891645240      3.705476298     -1.994296502
O        2.469553275      4.795645567     -1.292815109
C        3.769749684      4.926791337     -1.638526857
O        4.412225699      4.097001576     -2.246595873
C        4.318050165      6.234967514     -1.121214332
H        4.592124667      6.086596013     -0.070562038
H        3.567824821      7.027293564     -1.167647020
H        5.210110347      6.508201293     -1.685517880
C        3.986974913      1.966435517      0.144928954
H        4.327955667      0.973738183      0.436077375
H        4.185511767      2.140101335     -0.909353495
O        4.797653023      2.980295258      0.833661820
C        4.962260892      2.826157755      2.161368067
O        4.586150106      1.860834404      2.796911188
C        5.637793890      4.037897722      2.760750307
H        4.870988690      4.801962962      2.934883843
H        6.384646217      4.454252975      2.081080740
H        6.089363921      3.769578481      3.716540356
120
OC P2; SCF(B3LYP-D3) = -3355.5484 H
Ru       0.874459199     -0.488654135      0.179513751
C        0.953550441     -2.466518466      0.201500404
N       -0.016614346     -3.412721266      0.063793860
N        2.124240490     -3.141549006      0.424482160
C        1.918159480     -4.577739739      0.663111268
H        1.959292427     -4.789113985      1.740245646
H        2.691997003     -5.167862035      0.165112511
C        0.521414092     -4.787526004      0.079720979
H        0.549892547     -5.187797614     -0.942740441
H       -0.111506151     -5.440024733      0.686164311
C        3.392172684     -2.540921901      0.722174971
C        4.352405540     -2.443753252     -0.303733061
C        5.543833020     -1.773812586     -0.027199121
H        6.285501881     -1.673229155     -0.817617418
C        5.798521394     -1.209058434      1.227992230
C        4.863490683     -1.400003303      2.245406283
H        5.052756247     -0.982169141      3.229656538
C        3.664651732     -2.087354952      2.023551625
C       -1.421419160     -3.250006420     -0.155360950
C       -1.926015628     -3.117355526     -1.459758553
C       -3.308957541     -2.988586842     -1.622722409
H       -3.705537890     -2.843560223     -2.624952660
C       -4.183750070     -3.007277012     -0.532664955
C       -3.648987948     -3.165007917      0.750217015
H       -4.316452950     -3.174468293      1.609166438
C       -2.273142253     -3.290883879      0.962948768
C       -1.007915955     -3.001628207     -2.649349182
H       -0.604783131     -1.985125373     -2.714536493
H       -1.542039828     -3.205856320     -3.580727750
H       -0.157184194     -3.684959276     -2.580613139
C       -5.675091783     -2.872629796     -0.737456195
H       -5.902559107     -2.233085521     -1.596313775
H       -6.163386391     -2.444903003      0.144079545
H       -6.138328359     -3.849618558     -0.925916103
C       -1.713213557     -3.427115643      2.358072663
H       -1.056108295     -2.584176696      2.599059690
H       -1.122352384     -4.343757292      2.470838130
H       -2.516325466     -3.454883415      3.099240216
C        1.384971890      2.406517828      3.790650864
C        0.123130064      2.475434413      3.119098315
C       -0.518190536      1.332030183      2.570812876
C       -0.505160800      3.775097525      3.001437854
C       -1.737581042      3.896637823      2.349482878
C       -2.421348795      2.767834768      1.883199764
C       -1.833806934      1.457614274      2.046603009
C        1.985262141      3.526234198      4.303883992
C        0.161769137      4.918747692      3.542398843
H       -2.179630236      4.881826974      2.220493765
C       -3.693895028      2.881120372      1.238695657
C       -2.609071893      0.328895397      1.638859882
C       -3.838963451      0.476054004      1.048026583
C       -4.382171594      1.771790698      0.819054425
H       -4.110219685      3.875795071      1.097592070
H       -2.195977810     -0.658508273      1.799283605
H       -4.392206680     -0.407570935      0.743118199
H       -5.348752505      1.877351585      0.333604436
C        1.368494584      4.802050731      4.177632074
H        1.875400176      1.443595837      3.874537015
H        2.948768317      3.433805640      4.797143402
H       -0.319408636      5.888714743      3.441455148
H        1.858203241      5.682128367      4.586463255
S        0.331279088     -0.243124544      2.529122864
S        2.351744056     -0.130335359     -1.611726799
C        4.160347768     -3.093251273     -1.663092680
H        3.350889954     -3.829216552     -1.615212631
H        5.076738234     -3.654478766     -1.887021592
C        2.486794317     -1.507251574     -2.827980731
H        2.250304789     -1.091420003     -3.813778927
H        1.724392477     -2.256011450     -2.601267515
C        2.758038083     -2.377527574      3.195464585
H        2.673435553     -1.506709614      3.849178798
H        1.748095159     -2.656653204      2.893123482
H        3.174573782     -3.203355234      3.787326104
C        7.040012346     -0.380394082      1.459344913
H        7.257613947     -0.269808338      2.525286137
H        7.916663073     -0.819126895      0.970686360
H        6.905058325      0.626011020      1.044249525
C        3.876051464     -2.152717467     -2.851642009
H        3.967492964     -2.746038014     -3.773152705
H        4.645828733     -1.372712735     -2.902920212
C       -0.751257625     -0.185684964     -0.591224404
H       -1.566959271     -0.901567046     -0.659248950
C       -1.053736122      1.152628342     -1.221042588
H       -1.817342539      1.664102001     -0.622701273
H       -0.178803699      1.802635354     -1.246608424
C       -1.572703661      0.884424819     -2.616575815
C       -0.690545864      0.809759217     -3.703711814
C       -2.933620953      0.616477503     -2.819091058
C       -1.168397993      0.483892582     -4.973759065
C       -3.407917060      0.286503236     -4.088636916
C       -2.525294570      0.218241158     -5.169335118
H        0.363930347      1.014987103     -3.547014428
H       -3.614210035      0.668413786     -1.972133539
H       -0.478158781      0.444308296     -5.812106350
H       -4.466903090      0.088337810     -4.236260985
H       -2.895421234     -0.033171811     -6.159851089
C        1.833995679      3.015104450     -0.017495864
H        0.873373701      3.255705402      0.433598851
C        2.712648319      2.315235730      0.708756257
H        2.431724698      2.023518032      1.711473686
C        2.019523964      3.509490081     -1.424096480
H        2.751801696      4.325531878     -1.484575640
H        2.341549768      2.710894230     -2.099747968
O        0.736113587      4.019200118     -1.858754650
C        0.470313460      3.981690523     -3.185637089
O        1.256321653      3.594923894     -4.023395844
C       -0.942258616      4.442777890     -3.452990475
H       -1.213923027      5.275805228     -2.800611638
H       -1.622124950      3.609138048     -3.246344104
H       -1.039438901      4.723281016     -4.502077648
C        4.109280228      1.931904720      0.322168665
H        4.289867060      0.874409465      0.521154982
H        4.343708540      2.143467392     -0.720766892
O        5.079720312      2.728950742      1.081038436
C        5.182305834      2.473382355      2.399640291
O        4.569052643      1.603041743      2.985153756
C        6.144015669      3.437654545      3.055121930
H        5.643472272      4.404472279      3.177541935
H        7.026155471      3.597022620      2.430555051
H        6.428935447      3.055582250      4.035691342
120
OC P3; SCF(B3LYP-D3) = -3355.5501 H
Ru       0.670346542     -0.606095565      0.381609888
C        0.824686507     -2.572935100      0.320570703
N       -0.115600890     -3.530636363      0.083122930
N        1.986599401     -3.230708986      0.612095394
C        1.802191290     -4.680686905      0.768393973
H        1.791978027     -4.945476261      1.834299800
H        2.616680485     -5.226576048      0.284579758
C        0.442606811     -4.896150770      0.099491786
H        0.534608604     -5.274497594     -0.927541994
H       -0.213048481     -5.571881262      0.654756288
C        3.228021462     -2.615934736      0.980427078
C        4.207968953     -2.428759986     -0.012585720
C        5.373487989     -1.744848525      0.331348555
H        6.114265326     -1.542866377     -0.436657784
C        5.580468635     -1.248530433      1.623003744
C        4.619817132     -1.512923253      2.601654701
H        4.782820273     -1.166675596      3.620682087
C        3.445241145     -2.217566265      2.310055340
C       -1.491713401     -3.365770335     -0.269119472
C       -1.863238362     -3.181908155     -1.610567137
C       -3.223588864     -3.036416095     -1.904837064
H       -3.519363404     -2.864815100     -2.937387719
C       -4.200448030     -3.071454664     -0.906775573
C       -3.797068766     -3.284850020      0.416224132
H       -4.547246895     -3.321280287      1.203372055
C       -2.450922289     -3.435107716      0.757810059
C       -0.835115043     -3.016190516     -2.700170407
H       -0.529568909     -1.964688177     -2.760923211
H       -1.242432734     -3.300385964     -3.674244333
H        0.064831372     -3.606797030     -2.513223634
C       -5.654887685     -2.831575885     -1.236934592
H       -5.897132490     -1.764686369     -1.148099097
H       -6.318499415     -3.373024932     -0.555257240
H       -5.893054231     -3.135800102     -2.260676260
C       -2.031036166     -3.629306455      2.194540088
H       -1.359743577     -2.826272876      2.516793796
H       -1.498168753     -4.576974555      2.336971612
H       -2.900087011     -3.632650875      2.857771950
C        1.258493292      2.258827537      3.661862857
C       -0.043583348      2.316175071      3.072252731
C       -0.744202943      1.158698726      2.640242124
C       -0.660026808      3.618394698      2.934944970
C       -1.930075787      3.728920228      2.360481549
C       -2.649451695      2.594993641      1.966331293
C       -2.072921475      1.283979137      2.150260515
C        1.892200792      3.389661561      4.107356549
C        0.048724111      4.776039732      3.385501959
H       -2.371282018      4.714751539      2.227800025
C       -3.942979535      2.709034570      1.365821794
C       -2.862791885      0.155012860      1.770615352
C       -4.104565456      0.303400268      1.206845631
C       -4.651142241      1.598840705      0.984583379
H       -4.353506781      3.705254802      1.217121647
H       -2.445578498     -0.832371684      1.918575902
H       -4.666991280     -0.579704446      0.916174126
H       -5.629878410      1.704317759      0.524285475
C        1.284655599      4.669463023      3.963523957
H        1.734019136      1.289216374      3.753377184
H        2.874352227      3.313185487      4.566868144
H       -0.424507433      5.747728183      3.265029490
H        1.807326207      5.557538637      4.308528034
S        0.047163114     -0.449354875      2.692542295
S        2.295242991     -0.031255080     -1.191265973
C        4.053907255     -2.971019804     -1.422518633
H        3.195942276     -3.649913624     -1.473091470
H        4.944487190     -3.575900389     -1.636968417
C        2.550403495     -1.219340547     -2.581048713
H        2.442789478     -0.651872577     -3.512833680
H        1.741969681     -1.952574785     -2.559162255
C        2.499892841     -2.583821300      3.430128889
H        2.370229034     -1.751868818      4.126282739
H        1.508001333     -2.860489152      3.070530948
H        2.903788536     -3.434004208      3.995980262
C        6.829795399     -0.456209953      1.932502819
H        6.697151914      0.173766265      2.818046842
H        7.684245619     -1.118039959      2.123834150
H        7.093643659      0.183325836      1.084057813
C        3.911830093     -1.920681726     -2.544130969
H        4.054178467     -2.436335889     -3.505097385
H        4.715809438     -1.181045045     -2.460360385
C       -0.901429499     -0.288750261     -0.485692957
H       -1.684167361     -1.012441925     -0.696952701
C       -1.183821624      1.106565183     -0.986272680
H       -2.119623091      1.459865438     -0.535349896
H       -0.405819515      1.822942222     -0.710319377
C       -1.332576522      1.010706019     -2.490353742
C       -0.287948686      1.378596710     -3.348369991
C       -2.507910860      0.475421831     -3.037860715
C       -0.422269588      1.220747523     -4.728840926
C       -2.639015022      0.313235975     -4.415989339
C       -1.594103651      0.685302650     -5.265937228
H        0.626703670      1.782625539     -2.929104862
H       -3.317105753      0.183095147     -2.371899101
H        0.389227674      1.524994372     -5.384608458
H       -3.557563281     -0.097208158     -4.828351987
H       -1.696708991      0.564866130     -6.341225838
C        2.594191207      3.452600903      0.550712332
H        1.938221392      3.892317293      1.297955644
C        3.662679047      2.785696517      0.994659818
H        3.781752850      2.715683400      2.074611689
C        2.157226315      3.716171372     -0.860627178
H        2.615548921      4.618326549     -1.282919849
H        2.366752626      2.883726867     -1.532219827
O        0.719508420      3.921119647     -0.786742503
C        0.120993600      4.445339196     -1.877865328
O        0.713930300      4.748905701     -2.891736600
C       -1.371677628      4.565696833     -1.670937961
H       -1.633525250      4.544276978     -0.611524105
H       -1.853763851      3.718263910     -2.169710834
H       -1.727013383      5.483266031     -2.144668461
C        4.740404308      2.069168282      0.248332868
H        5.730411438      2.338893309      0.640547832
H        4.624603216      0.985536903      0.360511141
O        4.689315245      2.395499152     -1.154971713
C        5.385516438      1.587036323     -1.974257639
O        6.157591934      0.730784455     -1.587369061
C        5.041960555      1.866057443     -3.415633043
H        4.975129331      2.940692376     -3.601534151
H        4.055242667      1.434103485     -3.617485014
H        5.782755016      1.404891600     -4.068928249
120
OC P4; SCF(B3LYP-D3) = -3355.5392 H
Ru       1.223511922     -0.933225632     -0.016508391
C        1.091378715     -2.863468046      0.430855346
N        0.031242236     -3.715826832      0.339759117
N        2.112167046     -3.559445095      1.005486009
C        1.787997251     -4.968267613      1.278471559
H        1.990105352     -5.209774672      2.326740711
H        2.410754135     -5.621904137      0.656112529
C        0.297844911     -5.045719084      0.918036944
H        0.070796773     -5.828833154      0.187056031
H       -0.340396030     -5.204809260      1.794240227
C        3.442984036     -3.093167898      1.266759540
C        4.438820465     -3.243743863      0.286405608
C        5.722332413     -2.776216931      0.576833799
H        6.502198825     -2.872578531     -0.175067637
C        6.029818715     -2.164254663      1.794272848
C        5.028087426     -2.080461837      2.765225537
H        5.263270171     -1.652573807      3.737700498
C        3.732217899     -2.549635445      2.531662792
C       -1.306088584     -3.427861111     -0.082505852
C       -1.620539199     -3.577793756     -1.448856497
C       -2.914327626     -3.278446575     -1.870344534
H       -3.159478011     -3.358735282     -2.927358068
C       -3.898128964     -2.848850635     -0.967733683
C       -3.570618817     -2.775239714      0.384600469
H       -4.324855155     -2.455142953      1.100053728
C       -2.281403348     -3.067076669      0.856427055
C       -0.550144188     -3.984653074     -2.432467608
H        0.239971804     -3.226495093     -2.471622105
H       -0.962870085     -4.104765368     -3.437821122
H       -0.072116647     -4.928093108     -2.145004420
C       -5.258140443     -2.430568236     -1.473526786
H       -5.188355427     -1.462082408     -1.985682738
H       -5.980522472     -2.326994017     -0.658785181
H       -5.658007500     -3.150806491     -2.195933355
C       -2.005829406     -2.979437961      2.338510842
H       -2.366526014     -2.027472044      2.738010060
H       -0.942610242     -3.032303174      2.569813620
H       -2.526461430     -3.786515283      2.869627252
C        1.638777363      2.150102191      3.324484579
C        0.404094377      2.357648895      2.634200057
C       -0.308045982      1.310834230      1.992770133
C       -0.123394410      3.704503345      2.598927855
C       -1.327503709      3.960703288      1.936885331
C       -2.048951719      2.934952142      1.317437497
C       -1.542557458      1.583468944      1.346224941
C        2.298538715      3.182783639      3.936748597
C        0.598211089      4.752201072      3.249694869
H       -1.724130200      4.972218977      1.920605234
C       -3.298142959      3.196860804      0.675210977
C       -2.336692924      0.565704339      0.735036741
C       -3.536771558      0.854942566      0.141189204
C       -4.027466054      2.188349045      0.107320793
H       -3.653927939      4.223392592      0.645808307
H       -1.970739374     -0.451272948      0.748668366
H       -4.108469880      0.057247948     -0.322492009
H       -4.970309578      2.403790387     -0.387065260
C        1.774408067      4.504777167      3.902176942
H        2.052524351      1.148426991      3.343987146
H        3.237002512      2.993153668      4.449984496
H        0.181054102      5.755733602      3.223564635
H        2.309623537      5.312927687      4.393653257
S        0.294374708     -0.368911218      2.092784018
S        3.131288132     -0.756165898     -1.335586415
C        4.175318301     -3.928623908     -1.044022391
H        3.142281799     -4.288218972     -1.087944596
H        4.818980920     -4.817395513     -1.089432574
C        3.340773880     -2.062467949     -2.624851461
H        3.574982559     -1.552629607     -3.565822768
H        2.380363794     -2.570602008     -2.754619457
C        2.692180391     -2.471096050      3.622582532
H        1.972442018     -1.669768825      3.427388691
H        2.118933915     -3.400074051      3.713217837
H        3.162853459     -2.273514746      4.590216650
C        7.399834211     -1.580497783      2.037035782
H        7.605790277     -1.463965007      3.106172452
H        8.187875364     -2.204862116      1.603437383
H        7.456829736     -0.592070817      1.567226941
C        4.442567319     -3.075684378     -2.302350870
H        4.542399170     -3.753673290     -3.162167559
H        5.400970153     -2.552824263     -2.203764330
C       -0.064666596     -0.701311241     -1.295960305
H       -0.930258249     -1.348022216     -1.424376793
C        0.028335330      0.464385005     -2.252464991
H        0.654288995      1.267734612     -1.853206467
H        0.594473000      0.078502760     -3.120270206
C       -1.308147274      1.017270127     -2.705345301
C       -2.272208029      0.184147452     -3.290366487
C       -1.595582098      2.376378710     -2.555184006
C       -3.497701410      0.701157384     -3.708566684
C       -2.818257846      2.898140071     -2.977826447
C       -3.774564903      2.062853496     -3.554231613
H       -2.064573455     -0.875986080     -3.416215133
H       -0.875221882      3.044494326     -2.096916538
H       -4.234750788      0.043455459     -4.164199413
H       -3.014597018      3.956749375     -2.833646426
H       -4.730035356      2.465973028     -3.880994825
C        1.540693643      3.445689181     -0.413375754
H        0.500038778      3.191671155     -0.232024428
C        2.479450883      2.596746175      0.012229688
H        2.152401606      1.696511436      0.529078215
C        1.745523341      4.751226918     -1.118489004
H        2.794120682      5.049535009     -1.167179261
H        1.331240121      4.718593008     -2.132451144
O        1.092133937      5.828459217     -0.389002730
C       -0.236686874      5.967442515     -0.573291636
O       -0.901750040      5.273573549     -1.315386598
C       -0.768228433      7.120853261      0.244276245
H       -0.439729976      8.066019531     -0.200517333
H       -0.371060516      7.078733904      1.260746644
H       -1.857727962      7.085557882      0.254674443
C        3.968027850      2.711355101     -0.072034575
H        4.396222446      1.911712790     -0.684919848
H        4.313785020      3.676939045     -0.454514134
O        4.448289180      2.570920247      1.291797290
C        5.521894237      1.787130981      1.521793865
O        6.208857487      1.283625882      0.658403225
C        5.714514577      1.607680980      3.009839961
H        4.994685552      0.859628940      3.358907858
H        5.516925163      2.540770036      3.541795011
H        6.724495084      1.252127543      3.212513334
120
OC P5; SCF(B3LYP-D3) = -3355.5365 H
Ru       0.972453833     -0.580298657      0.040496233
C        1.441352184     -2.492363899      0.348257081
N        0.656831498     -3.488621756     -0.160467402
N        2.541452078     -3.086108696      0.886617070
C        2.462659499     -4.561153661      0.878674541
H        2.317919923     -4.930557636      1.901154375
H        3.392917374     -4.987848606      0.493434928
C        1.254126611     -4.827575582     -0.025556173
H        1.542488422     -5.211420370     -1.011458550
H        0.533941519     -5.521723967      0.416033037
C        3.556996358     -2.497486655      1.707119490
C        4.838200154     -2.287142079      1.176590368
C        5.825289909     -1.768348841      2.024647752
H        6.820547935     -1.591381748      1.621891388
C        5.561660140     -1.447686216      3.358048776
C        4.276047391     -1.685879310      3.856533243
H        4.054311840     -1.442460407      4.893468736
C        3.264215646     -2.220255192      3.057576919
C       -0.712885143     -3.354555362     -0.583268050
C       -1.024484163     -3.125873800     -1.937732459
C       -2.358296554     -2.879073125     -2.271809474
H       -2.606089076     -2.635696896     -3.301194271
C       -3.379584447     -2.913767234     -1.316559428
C       -3.048631640     -3.266350194     -0.007282935
H       -3.832926680     -3.330192352      0.743729967
C       -1.726053702     -3.497997465      0.380808804
C        0.030561276     -3.163172127     -3.013084583
H        0.641062555     -2.253714703     -3.000284064
H       -0.432230431     -3.257534439     -3.999419395
H        0.710587166     -4.011185596     -2.877142308
C       -4.798763891     -2.581200965     -1.711245998
H       -4.815510806     -1.646960376     -2.280821840
H       -5.443182624     -2.471220795     -0.833442518
H       -5.230279570     -3.364956800     -2.346892976
C       -1.424742892     -3.905801707      1.803947952
H       -2.184496137     -3.518498161      2.486653505
H       -0.458965889     -3.532764172      2.146911467
H       -1.416785855     -5.000065180      1.898153886
C        0.414899954      1.455925597      3.401498001
C       -0.689383685      1.902492790      2.610859204
C       -1.426182219      1.028425096      1.768113599
C       -1.065763121      3.294519038      2.706739470
C       -2.168292021      3.764202635      1.985771685
C       -2.951849197      2.901326283      1.210685924
C       -2.595119274      1.503981958      1.110490594
C        1.103048103      2.313538649      4.218638015
C       -0.310128674      4.161869552      3.558206861
H       -2.437038104      4.816750136      2.047942953
C       -4.104137672      3.377281358      0.510558800
C       -3.440089466      0.656549766      0.325662091
C       -4.544119934      1.149160515     -0.320953362
C       -4.881084326      2.528936271     -0.232837968
H       -4.354463514      4.432778622      0.590682577
H       -3.179977788     -0.392651032      0.237888062
H       -5.154318120      0.481819711     -0.921207198
H       -5.759783887      2.904672686     -0.751504470
C        0.740029648      3.688241625      4.297680927
H        0.687654067      0.409366035      3.345969385
H        1.940228154      1.947235705      4.806016496
H       -0.602469630      5.208007920      3.616811651
H        1.301061968      4.357011284      4.945117289
S       -0.920346035     -0.663203353      1.541437321
S        2.058356871     -0.490837508     -2.067102012
C        5.148092298     -2.515318509     -0.289214174
H        4.725593131     -3.468207688     -0.627432065
H        6.233641422     -2.608954953     -0.398325229
C        3.417412691     -1.737278160     -2.093914637
H        3.728031788     -1.829846885     -3.139868366
H        2.996822779     -2.704477775     -1.803887137
C        1.878896328     -2.438153616      3.614812749
H        1.133464195     -1.838509948      3.081246742
H        1.565874992     -3.485337103      3.529142245
H        1.837700936     -2.167567826      4.673125927
C        6.612647943     -0.813028982      4.236613322
H        6.570166633     -1.202045225      5.259446516
H        7.621551427     -0.982521292      3.848427925
H        6.454468160      0.271082190      4.289394764
C        4.617568776     -1.361341692     -1.195494990
H        5.432705929     -0.985776424     -1.823513596
H        4.320732531     -0.527349469     -0.554844876
C        2.229912772      0.297847764      1.048089994
H        2.789262118     -0.150802783      1.868406045
C        2.538332917      1.753929329      0.768717850
H        2.743232630      1.843202469     -0.309549710
H        1.642185571      2.356668170      0.960764653
C        3.697840861      2.331610183      1.551594381
C        3.563273772      3.548894645      2.230005695
C        4.936371100      1.679233474      1.582907536
C        4.639975049      4.101748172      2.924731297
C        6.016069123      2.231684372      2.271690489
C        5.871331421      3.445240712      2.947612043
H        2.603548393      4.058620012      2.226384590
H        5.056874717      0.730692698      1.069847039
H        4.515231086      5.045906207      3.449221130
H        6.972920988      1.715716101      2.275288878
H        6.711958007      3.876496055      3.485038287
C       -0.751817455      1.217658570     -1.767725091
H       -1.483243156      0.673156823     -1.180949348
C       -0.074755611      2.223477301     -1.188905047
H       -0.283870407      2.439444391     -0.145599769
C        0.868834427      3.158944510     -1.899877162
H        1.485170112      3.709715682     -1.186346203
H        1.516368125      2.640233845     -2.609128869
O        0.085027390      4.165216048     -2.600777100
C        0.078023141      4.129640565     -3.953024993
O        0.770434767      3.398549377     -4.628344787
C       -0.938444963      5.106102487     -4.491706049
H       -0.892207534      6.056392736     -3.954348270
H       -1.933657874      4.677231647     -4.334250215
H       -0.771623813      5.256588670     -5.558337520
C       -0.758653698      0.895599212     -3.236575941
H        0.123643020      1.244231432     -3.768133900
H       -0.912532219     -0.170825999     -3.407794481
O       -1.867500997      1.649052399     -3.829953795
C       -3.104657695      1.145855389     -3.648204326
O       -3.334441916      0.054124800     -3.167096912
C       -4.158805479      2.140518370     -4.070344803
H       -3.830699926      2.730644486     -4.928901599
H       -4.330346589      2.820036432     -3.226926131
H       -5.089401500      1.616980375     -4.292682815
120
OC P6; SCF(B3LYP-D3) = -3355.5389 H
Ru       0.908002323     -0.669212083      0.081963821
C        1.385108021     -2.574755917      0.385804688
N        0.582882424     -3.585834380     -0.060058237
N        2.512042503     -3.149590849      0.888726402
C        2.445282222     -4.624471258      0.916585985
H        2.372975561     -4.973428931      1.953644529
H        3.351907118     -5.052174138      0.479067593
C        1.181193758     -4.921175208      0.100476609
H        1.404745717     -5.354377950     -0.881496974
H        0.485285950     -5.587533313      0.618019410
C        3.559025049     -2.533088914      1.646573932
C        4.808019851     -2.310726169      1.048870739
C        5.825364291     -1.755845314      1.835903222
H        6.796347190     -1.570629199      1.381136880
C        5.622290373     -1.413933380      3.174443867
C        4.367512121     -1.663994442      3.740991381
H        4.192482646     -1.401847852      4.782238003
C        3.326978972     -2.230203752      3.003362242
C       -0.798688629     -3.464840295     -0.444723396
C       -1.148234490     -3.297842043     -1.798064145
C       -2.491093137     -3.069346025     -2.105852328
H       -2.767144804     -2.871153317     -3.137320903
C       -3.483477641     -3.052967753     -1.120977528
C       -3.115814079     -3.340921485      0.194898634
H       -3.878144330     -3.363925069      0.970600281
C       -1.783260744     -3.560184118      0.554773616
C       -0.122092932     -3.370066552     -2.899371897
H        0.463991659     -2.445930220     -2.948798597
H       -0.609128354     -3.525455342     -3.866083760
H        0.583049757     -4.192862803     -2.740379682
C       -4.912475933     -2.733841727     -1.491326846
H       -4.936488214     -1.864995205     -2.156269407
H       -5.516605737     -2.516492945     -0.604790325
H       -5.385469657     -3.571393908     -2.020000745
C       -1.440745935     -3.908378127      1.984401147
H       -2.172744656     -3.480865921      2.673373935
H       -0.459344426     -3.534737522      2.279392616
H       -1.443550535     -4.997484954      2.126371238
C        0.421406997      1.534453692      3.373070957
C       -0.672580603      1.942034532      2.547237609
C       -1.404476212      1.026392836      1.745694878
C       -1.057471446      3.334970970      2.578403589
C       -2.149588298      3.768514392      1.820015867
C       -2.924251813      2.868291509      1.079592694
C       -2.569003511      1.467090799      1.057353927
C        1.074217271      2.424513110      4.183897756
C       -0.331073903      4.237776175      3.418007006
H       -2.421914090      4.821837881      1.831529225
C       -4.071428169      3.306799112      0.347967551
C       -3.415269342      0.577490720      0.322117696
C       -4.516751215      1.035741766     -0.353855315
C       -4.848258908      2.419416397     -0.348104860
H       -4.318919189      4.365726567      0.366255727
H       -3.155705931     -0.474960201      0.292142085
H       -5.127553236      0.336449646     -0.915833144
H       -5.723462195      2.767851800     -0.891166547
C        0.694381657      3.796849258      4.209874419
H        0.711530915      0.490733567      3.353775111
H        1.899202386      2.086820501      4.804660581
H       -0.631452877      5.283115142      3.430452977
H        1.227589371      4.490963237      4.854119557
S       -0.918203531     -0.684396072      1.637596871
S        1.856680929     -0.609083529     -2.089421410
C        5.050485297     -2.561749969     -0.425444243
H        4.614590630     -3.520417542     -0.728044385
H        6.130037456     -2.655384990     -0.583195853
C        3.243750618     -1.823733674     -2.168726067
H        3.510300762     -1.917156769     -3.226652689
H        2.854041107     -2.796804616     -1.855487313
C        1.969851228     -2.444005319      3.627576143
H        1.207205676     -1.828303373      3.137671541
H        1.640256842     -3.486021908      3.543676992
H        1.984000035     -2.186005661      4.689784389
C        6.703934205     -0.744042258      3.987061791
H        6.726445072     -1.121081886      5.014946650
H        7.693929589     -0.894786095      3.546313279
H        6.522339258      0.336423115      4.036782288
C        4.475637705     -1.423129372     -1.324965021
H        5.262211603     -1.051807368     -1.990735078
H        4.199874035     -0.582454246     -0.683258333
C        2.226154276      0.234389936      0.981180106
H        2.845030346     -0.182646314      1.774674543
C        2.493702823      1.681107773      0.622751200
H        2.735290854      1.711768267     -0.451458606
H        1.581346785      2.277624874      0.731803392
C        3.614050387      2.329394447      1.405025594
C        3.403072023      3.524942484      2.102144381
C        4.892166955      1.757362048      1.425210666
C        4.444110237      4.136493795      2.803642231
C        5.936016168      2.368919409      2.119955866
C        5.715456062      3.560901372      2.814158084
H        2.413725247      3.971829935      2.103881323
H        5.070985408      0.825733270      0.896455722
H        4.258703834      5.062465627      3.342644601
H        6.925011459      1.917651006      2.112566253
H        6.528490450      4.037705426      3.355469101
C       -0.929995770      1.258990073     -1.947201041
H       -1.670851504      0.760316986     -1.333621025
C       -0.208246888      2.252960553     -1.416155499
H       -0.379756663      2.524514875     -0.377518201
C        0.836561857      3.057463768     -2.133826609
H        1.680737752      2.434641477     -2.453886939
H        0.440494495      3.555890685     -3.026750887
O        1.303359159      4.060433951     -1.203838170
C        2.288319450      4.868483870     -1.662605902
O        2.752702578      4.785347354     -2.778810529
C        2.726231766      5.842857702     -0.596912160
H        3.386774197      5.326848139      0.107815647
H        1.867250344      6.215507817     -0.033595755
H        3.268787758      6.665930372     -1.062639927
C       -0.917043403      0.836801196     -3.386960832
H       -0.068108066      1.229468993     -3.946547633
H       -0.942601812     -0.250903632     -3.480473208
O       -2.094319445      1.409069648     -4.041582408
C       -3.271488372      0.803016447     -3.790954453
O       -3.385908679     -0.243083241     -3.182420422
C       -4.424571458      1.623441313     -4.315899054
H       -4.155560355      2.153643788     -5.231720228
H       -4.678619133      2.367376180     -3.551518591
H       -5.288869122      0.978192316     -4.478028595
120
OC P7; SCF(B3LYP-D3) = -3355.5393 H
Ru       0.785850474     -0.757242568      0.060483220
C        1.338845662     -2.629895090      0.386873963
N        0.588901274     -3.667152501     -0.081157148
N        2.456643248     -3.164132480      0.946796111
C        2.497240348     -4.638067990      0.881254360
H        2.610600911     -5.059581333      1.885151265
H        3.354446623     -4.962337010      0.280573320
C        1.148422344     -4.990488328      0.230440800
H        1.256793493     -5.580008521     -0.685580604
H        0.479141965     -5.531321643      0.909705246
C        3.425676061     -2.477419225      1.742499141
C        4.644919478     -2.069256892      1.179722514
C        5.538840644     -1.368526505      2.000172971
H        6.481036312     -1.027594137      1.575518301
C        5.248562871     -1.075866543      3.335762024
C        4.047185182     -1.548969005      3.874726240
H        3.818971014     -1.355455308      4.920624531
C        3.123526939     -2.253285598      3.099946906
C       -0.725342067     -3.550178585     -0.648126782
C       -0.884929441     -3.510557930     -2.044624097
C       -2.171861974     -3.302595389     -2.556197242
H       -2.288544649     -3.205620127     -3.632732749
C       -3.283662103     -3.177465016     -1.720247551
C       -3.103817824     -3.333910367     -0.341837928
H       -3.966963547     -3.292881402      0.319300314
C       -1.840823552     -3.538999321      0.214480281
C        0.251446348     -3.747169944     -3.006015488
H        1.214004811     -3.796672978     -2.499472189
H        0.294555792     -2.952338030     -3.753162153
H        0.087389820     -4.695693599     -3.533140257
C       -4.646979934     -2.861900269     -2.289490982
H       -4.791413115     -1.776366083     -2.361198532
H       -5.449835155     -3.255396310     -1.657806184
H       -4.768322539     -3.272054409     -3.296729753
C       -1.713983569     -3.829994345      1.691561972
H       -2.456346145     -3.273229685      2.267261872
H       -0.732600772     -3.570450545      2.089256462
H       -1.880730110     -4.900245596      1.872582792
C        1.088675773      0.911350788      3.595060287
C       -0.031799319      1.635214956      3.084954368
C       -1.032693354      1.028722473      2.276845226
C       -0.139638403      3.030715663      3.445810605
C       -1.225452397      3.783468666      2.986541689
C       -2.255372995      3.187135543      2.252685788
C       -2.181736549      1.782433059      1.914359759
C        2.026182625      1.507565945      4.398960931
C        0.854890167      3.612184231      4.291420537
H       -1.291691611      4.838595464      3.240665019
C       -3.402068179      3.941130979      1.849168982
C       -3.307842839      1.206455647      1.244168740
C       -4.399256033      1.958877675      0.897028579
C       -4.444354800      3.350512585      1.188707211
H       -3.432124434      4.999773522      2.096842420
H       -3.281669269      0.143300927      1.030362088
H       -5.241420041      1.489085370      0.395860299
H       -5.311891954      3.936518547      0.897582322
C        1.908300434      2.875930250      4.759925729
H        1.170986735     -0.136162979      3.344998338
H        2.869969553      0.926824542      4.759611337
H        0.753503327      4.662212724      4.554319321
H        2.661786652      3.336400106      5.392388013
S       -0.906502792     -0.688733049      1.791238628
S        1.672457358     -0.770258075     -2.136991087
C        4.996316056     -2.299274362     -0.278275418
H        4.701107181     -3.309523954     -0.582963857
H        6.087809700     -2.267633087     -0.363101984
C        3.196086532     -1.812242959     -2.107090093
H        3.500948445     -1.928278389     -3.152545078
H        2.914945714     -2.808262718     -1.754452137
C        1.818785833     -2.729216543      3.693787876
H        0.961054911     -2.273136213      3.187563701
H        1.707892161     -3.816758930      3.608346996
H        1.756200010     -2.470923292      4.754225085
C        6.176682653     -0.223427097      4.166895090
H        6.155537007     -0.512156152      5.222743908
H        7.211048206     -0.285565930      3.814754557
H        5.868274617      0.827675833      4.105800672
C        4.367450303     -1.261323106     -1.259469366
H        5.147455123     -0.886395314     -1.931109165
H        4.028333380     -0.397989019     -0.682493128
C        2.128892966      0.234324694      0.811386790
H        2.834702383     -0.096550259      1.571033051
C        2.271148830      1.653520541      0.316593739
H        2.667560661      1.584817534     -0.712592332
H        1.287416800      2.119362253      0.199064749
C        3.157655130      2.560212722      1.139377055
C        2.709064724      3.829793557      1.515742162
C        4.456454954      2.171142635      1.494281984
C        3.541148784      4.698944546      2.223495302
C        5.286221415      3.034720811      2.208531134
C        4.831909341      4.304668194      2.573664843
H        1.696465391      4.130625479      1.262137813
H        4.819453945      1.186880181      1.210912085
H        3.172785908      5.679822697      2.513150009
H        6.294184800      2.721715371      2.469800949
H        5.479637741      4.979480251      3.127110008
C       -1.547834028      1.003481600     -1.679096948
H       -2.220920213      0.666804864     -0.896961639
C       -0.799159498      2.083270019     -1.420429854
H       -0.928018460      2.552239646     -0.446905725
C        0.209761226      2.745896827     -2.316815023
H        1.038868291      2.077495320     -2.567724213
H       -0.223165029      3.092149107     -3.259071460
O        0.720976750      3.891099882     -1.585058654
C        1.659778159      4.618309478     -2.231389121
O        2.069378416      4.348658773     -3.340489590
C        2.129257349      5.778090340     -1.385504356
H        2.847324635      5.414285512     -0.643483214
H        1.293663019      6.229253819     -0.844652410
H        2.615610274      6.514900531     -2.025339277
C       -1.624514693      0.166235071     -2.912696588
H       -1.347024727     -0.867861080     -2.689633842
H       -2.653012119      0.142972613     -3.301437619
O       -0.748387314      0.688158528     -3.924349830
C       -0.378186483     -0.166040064     -4.902232689
O       -0.858481819     -1.271771600     -5.047536196
C        0.715232628      0.442189845     -5.740563974
H        1.636725782      0.427934643     -5.148148816
H        0.491916609      1.486269046     -5.974290598
H        0.850669712     -0.138725890     -6.652812845
120
OC P8; SCF(B3LYP-D3) = -3355.5362 H
Ru       0.844158310     -0.618921475      0.106417412
C        1.364359326     -2.517203852      0.411920645
N        0.580682671     -3.533397602     -0.051118065
N        2.478277956     -3.083564031      0.946494310
C        2.432480090     -4.559869272      0.956077669
H        2.361542105     -4.924433920      1.987645436
H        3.347351786     -4.967802838      0.516094802
C        1.174932866     -4.866260243      0.128948726
H        1.406035191     -5.307857122     -0.847618020
H        0.473804354     -5.527575522      0.647386483
C        3.503659468     -2.446331772      1.715466009
C        4.745591028     -2.166500783      1.122810822
C        5.735309439     -1.578804524      1.919006501
H        6.699309131     -1.347934149      1.470077194
C        5.513689162     -1.255840449      3.260177410
C        4.271849495     -1.569833464      3.822071632
H        4.085066089     -1.333528132      4.867521916
C        3.258527654     -2.176638967      3.076175339
C       -0.746137787     -3.392645913     -0.585703141
C       -0.946034678     -3.238560234     -1.967579053
C       -2.242712934     -2.953704009     -2.418464932
H       -2.387287567     -2.762354749     -3.479095336
C       -3.325043611     -2.879140412     -1.540369401
C       -3.111886854     -3.183077091     -0.190266489
H       -3.955667172     -3.189368931      0.497020034
C       -1.837568076     -3.454360835      0.306093429
C        0.145380602     -3.448796445     -2.984949485
H        1.127539704     -3.532176187     -2.524359921
H        0.170005697     -2.630362261     -3.706335110
H       -0.056832675     -4.376366392     -3.536151583
C       -4.693019795     -2.455706647     -2.019970425
H       -4.853131433     -1.389773045     -1.811913513
H       -5.489329201     -3.007824788     -1.509337755
H       -4.808563857     -2.601672987     -3.097771901
C       -1.664606105     -3.867335509      1.749319727
H       -2.406971754     -3.382950371      2.387361939
H       -0.679768228     -3.611868706      2.143043385
H       -1.796252439     -4.953678042      1.843701371
C        0.730028805      1.336762527      3.507190515
C       -0.487304295      1.797130564      2.915331183
C       -1.343891010      0.941615248      2.171472315
C       -0.856362514      3.178609530      3.124250664
C       -2.068263291      3.656089423      2.612919676
C       -2.962385785      2.802706853      1.955733544
C       -2.612927253      1.417685063      1.744113630
C        1.532235034      2.173173188      4.237963547
C        0.017948354      4.024075414      3.878630612
H       -2.335085080      4.700149425      2.756689760
C       -4.225428591      3.277332489      1.480443146
C       -3.574998127      0.577354212      1.094385520
C       -4.780761046      1.069162059      0.664721806
C       -5.109677071      2.441726456      0.853117835
H       -4.471067100      4.325318304      1.636177213
H       -3.321238430     -0.466779234      0.942610102
H       -5.493365318      0.406813258      0.180035562
H       -6.065590524      2.821641599      0.502571294
C        1.175557683      3.538429088      4.424598465
H        0.997092652      0.296121681      3.376926547
H        2.453907027      1.795733600      4.671747586
H       -0.269906295      5.062936681      4.023834499
H        1.827735495      4.191350123      4.998280775
S       -0.872388544     -0.732982508      1.804003017
S        1.750271172     -0.599498715     -2.080595983
C        5.010011067     -2.400515002     -0.351282468
H        4.617249940     -3.376626710     -0.658224541
H        6.094047845     -2.450824183     -0.497514592
C        3.194001855     -1.746825458     -2.110195307
H        3.476252997     -1.853791087     -3.162974618
H        2.855517091     -2.731885927     -1.777508382
C        1.922825280     -2.489698027      3.705100657
H        1.106739070     -1.964165762      3.197673580
H        1.692392593     -3.560906657      3.659380733
H        1.910442080     -2.195080598      4.757773902
C        6.567828851     -0.540903452      4.069855838
H        6.488446115     -0.777130201      5.135521636
H        7.578113238     -0.798810887      3.736112600
H        6.451037792      0.543937872      3.959402096
C        4.399939957     -1.288385922     -1.261494447
H        5.177163682     -0.887329233     -1.920875341
H        4.081110700     -0.457473684     -0.629136856
C        2.184971264      0.306176464      0.956166351
H        2.830414509     -0.109785263      1.729188126
C        2.451354869      1.752557420      0.591075194
H        2.594661386      1.789954746     -0.500485402
H        1.554734259      2.348633345      0.797819272
C        3.639075138      2.391504602      1.279768986
C        3.506403228      3.620576227      1.936952360
C        4.900606286      1.784140940      1.246885542
C        4.603933811      4.225946170      2.550487010
C        6.000861724      2.387753502      1.855850051
C        5.856180148      3.611495038      2.512753415
H        2.531047098      4.097119518      1.985284765
H        5.024132238      0.829622054      0.747182196
H        4.478531812      5.178168924      3.059830179
H        6.973141169      1.903272941      1.811744414
H        6.712595383      4.083159278      2.987507379
C       -1.262319428      1.208001389     -1.407301679
H       -1.939486283      0.810613942     -0.657854605
C       -0.447060647      2.205791554     -1.028454821
H       -0.540852078      2.537798212      0.003157834
C        0.505800087      2.969419216     -1.908905629
H        1.152215896      3.622699518     -1.314763768
H        1.131483212      2.311171774     -2.511458063
O       -0.286045927      3.816583434     -2.787214102
C        0.219160982      4.074098009     -4.007288020
O        1.320804756      3.732070585     -4.386290783
C       -0.792669612      4.818226973     -4.847879772
H       -1.283108913      5.601242837     -4.264496013
H       -1.565158213      4.111851900     -5.170728711
H       -0.300148120      5.241733602     -5.723315647
C       -1.482299981      0.558071194     -2.733119222
H       -1.378233509     -0.525325379     -2.627831025
H       -2.514659512      0.745391084     -3.064082892
O       -0.568997798      1.030177139     -3.732874453
C       -0.309758634      0.177823342     -4.752556651
O       -0.922774677     -0.856348723     -4.931144234
C        0.844222217      0.669292923     -5.581493708
H        1.761729268      0.421376692     -5.036082479
H        0.828994862      1.754356442     -5.693658668
H        0.843526801      0.163726822     -6.547378611
120
TS1 P2; SCF(B3LYP-D3) = -3355.5248 H
Ru       1.352427186     -0.610249725     -0.211414241
C        1.411702542     -2.645028912      0.191824609
N        0.406555837     -3.544912697      0.114820162
N        2.498861166     -3.258711711      0.710872780
C        2.186101299     -4.616410490      1.201484876
H        2.082766291     -4.603083621      2.293346577
H        2.981404918     -5.316049257      0.933406052
C        0.853776231     -4.903445750      0.493839899
H        0.981249590     -5.514413386     -0.408994706
H        0.116570956     -5.384233946      1.139884238
C        3.731565468     -2.576709873      1.014635951
C        4.786868815     -2.628391273      0.092581737
C        5.908423712     -1.823515233      0.326902616
H        6.717941719     -1.833246712     -0.400068330
C        6.004409041     -1.000614493      1.447970478
C        4.978919061     -1.054758981      2.400558603
H        5.051196339     -0.436140255      3.290540286
C        3.848976597     -1.852260724      2.221419952
C       -0.945164351     -3.278496043     -0.293976579
C       -1.231984678     -3.080634374     -1.658418044
C       -2.522811121     -2.700119029     -2.021675885
H       -2.737162395     -2.492195639     -3.067279531
C       -3.541829865     -2.560828082     -1.073149341
C       -3.249431943     -2.863827561      0.256929047
H       -4.033897979     -2.783362945      1.006633930
C       -1.959240042     -3.220167600      0.674610139
C       -0.173268436     -3.278454222     -2.711210935
H        0.588600125     -2.498473355     -2.658610874
H       -0.611353038     -3.259907535     -3.712652094
H        0.339538335     -4.238566392     -2.585830799
C       -4.908668200     -2.083346485     -1.503806832
H       -4.838910835     -1.087916542     -1.958521969
H       -5.602980518     -2.026225274     -0.660079543
H       -5.345668918     -2.751630776     -2.255257263
C       -1.715547825     -3.541498315      2.129637589
H       -0.678342841     -3.371041660      2.419838021
H       -1.973429803     -4.588363959      2.342399976
H       -2.335524104     -2.910000135      2.771008364
C        1.288997390      1.679660393      3.609735581
C        0.096370717      2.031775812      2.904126545
C       -0.676600081      1.078598623      2.179737579
C       -0.312334445      3.417944130      2.934050724
C       -1.498362226      3.807186356      2.305692881
C       -2.338709839      2.867349090      1.704196893
C       -1.939279915      1.478060360      1.651007886
C        2.039987675      2.618841175      4.268044735
C        0.508174986      4.371263723      3.612521807
H       -1.780954607      4.856489982      2.303834060
C       -3.602446112      3.249835368      1.151111064
C       -2.860748219      0.547518684      1.076620372
C       -4.080163106      0.947006545      0.594918589
C       -4.456111370      2.318738955      0.622193786
H       -3.882966923      4.300204394      1.191958196
H       -2.569945585     -0.494692311      1.036698219
H       -4.760271159      0.211917003      0.176604526
H       -5.421937412      2.622860155      0.226697948
C        1.650380979      3.987273246      4.262654321
H        1.585329180      0.637414367      3.613097636
H        2.951586440      2.321786723      4.776455243
H        0.195336462      5.412554101      3.606794172
H        2.259964202      4.723696664      4.779749163
S       -0.074623838     -0.569909713      1.900647393
S        2.863188039     -0.738697817     -2.116721446
C        4.797542069     -3.572427523     -1.092936079
H        4.020502732     -4.335439624     -0.971462703
H        5.757453799     -4.104462019     -1.068291361
C        3.214038219     -2.428825590     -2.767560333
H        3.050379747     -2.382682004     -3.850031512
H        2.495059308     -3.146579098     -2.366793723
C        2.827253526     -1.969753461      3.324904769
H        3.044747910     -1.256084647      4.124370045
H        1.809820900     -1.773331024      2.979576120
H        2.854278765     -2.972147993      3.771527769
C        7.170414016     -0.065460132      1.657245561
H        7.780026051     -0.374970728      2.514779026
H        7.819865184     -0.024501688      0.778116887
H        6.801256871      0.943579367      1.869671451
C        4.632697339     -2.937553372     -2.485325945
H        4.877160909     -3.710083970     -3.228992453
H        5.357907827     -2.126652379     -2.620949315
C       -0.065197250      0.236953325     -1.150712872
H       -0.954386853      0.457806836     -0.562886523
C       -0.289442267      0.304808259     -2.643300035
H        0.467668975      0.939490883     -3.114602111
H       -0.082998246     -0.681513651     -3.062008254
C       -1.675153724      0.744602492     -3.077473456
C       -2.188087958      0.245507743     -4.283456636
C       -2.460001354      1.640114507     -2.343574873
C       -3.442539917      0.634540830     -4.750410689
C       -3.719086460      2.028279185     -2.804109655
C       -4.215611622      1.530763277     -4.008775031
H       -1.591089306     -0.455907334     -4.863451018
H       -2.100121669      2.037963427     -1.402316815
H       -3.818001186      0.235729054     -5.689421130
H       -4.310057172      2.717959433     -2.208654427
H       -5.195537103      1.835451522     -4.366700069
C        1.174203878      1.727320301     -0.377765065
H        0.370039909      2.106354442      0.242618055
C        2.284423589      1.180499622      0.387662064
H        2.156523718      1.214659694      1.463855915
C        1.487081686      2.635780171     -1.548949410
H        2.179692439      3.409663421     -1.207384611
H        1.925547373      2.100037227     -2.392694025
O        0.286675750      3.261072225     -2.047628766
C       -0.172051375      4.317904699     -1.325261441
O        0.386751973      4.750416328     -0.340652050
C       -1.465815132      4.854065328     -1.887560846
H       -2.275917852      4.556555035     -1.212758747
H       -1.675059874      4.460665012     -2.882046819
H       -1.421715823      5.945680671     -1.898809674
C        3.714291783      1.487125705     -0.006427471
H        4.406898332      0.813098762      0.492886923
H        3.893034097      1.460197233     -1.077781943
O        3.978985573      2.866922554      0.393600021
C        4.375333333      3.088158678      1.665442361
O        4.680080591      2.210334951      2.448630956
C        4.349406094      4.564552068      1.972104944
H        3.304914032      4.859948242      2.119665840
H        4.748669568      5.143989737      1.136148247
H        4.912276940      4.761471729      2.884632876
120
MCB P2; SCF(B3LYP-D3) = -3355.5315 H
Ru       1.284865919     -0.695816194     -0.252661913
C        1.500574532     -2.677063894      0.209000243
N        0.556117461     -3.630464812      0.060486922
N        2.612951064     -3.240399802      0.725220945
C        2.373505515     -4.637612872      1.145916025
H        2.254224626     -4.682036603      2.235136711
H        3.213877114     -5.274611292      0.861368476
C        1.072846777     -4.973614963      0.401318688
H        1.249886183     -5.544417932     -0.519039872
H        0.351388676     -5.515383940      1.016279388
C        3.823030307     -2.527278578      1.044460576
C        4.892001744     -2.552739605      0.136681941
C        6.005534564     -1.746603916      0.408104483
H        6.829251124     -1.739483761     -0.302999706
C        6.085136781     -0.959927677      1.556202301
C        5.045365199     -1.043445713      2.490945588
H        5.104292064     -0.452977088      3.400421053
C        3.916459886     -1.830797762      2.268951082
C       -0.814815217     -3.411494232     -0.313469808
C       -1.156850983     -3.228919162     -1.667116778
C       -2.481579159     -2.912238734     -1.977146243
H       -2.748139201     -2.734321829     -3.016911397
C       -3.466934631     -2.808574438     -0.990888078
C       -3.112382451     -3.093979184      0.328530929
H       -3.870864970     -3.046472278      1.106934532
C       -1.796113653     -3.397853081      0.693658582
C       -0.137627425     -3.360732912     -2.770711464
H        0.498556425     -2.471935972     -2.838505497
H       -0.633217767     -3.493794774     -3.736560209
H        0.519817334     -4.220541526     -2.608227858
C       -4.864603958     -2.370267221     -1.356710323
H       -4.872178883     -1.300503132     -1.598428791
H       -5.569176749     -2.534313148     -0.535889985
H       -5.236534678     -2.904329992     -2.238011835
C       -1.484524507     -3.721021171      2.135543188
H       -0.444658919     -3.513724705      2.390285092
H       -1.691751341     -4.779594040      2.345447098
H       -2.103982140     -3.120473633      2.805850809
C        1.253603682      1.703777208      3.512267953
C        0.013674034      1.990117078      2.858186190
C       -0.747099214      0.992837127      2.181473806
C       -0.472691544      3.351918736      2.920307849
C       -1.713230829      3.675974709      2.361634787
C       -2.538906160      2.684645813      1.823505998
C       -2.064492696      1.319969947      1.743456611
C        1.970535764      2.677443712      4.158235090
C        0.317270904      4.344233408      3.580672988
H       -2.059184525      4.706400265      2.388294117
C       -3.861446831      2.989587224      1.371284239
C       -2.972577641      0.333838185      1.244747820
C       -4.248033191      0.659495834      0.862016055
C       -4.700208648      2.007730922      0.916346255
H       -4.194301419      4.023816399      1.421907769
H       -2.622395306     -0.688519680      1.177935488
H       -4.917372284     -0.116961894      0.503666706
H       -5.708991072      2.254011705      0.595080098
C        1.501041856      4.020336731      4.187993005
H        1.612649905      0.681680309      3.496768609
H        2.914833632      2.425672094      4.630585442
H       -0.057069034      5.364989418      3.605598566
H        2.081256663      4.783850671      4.699813550
S       -0.092209584     -0.639016335      1.902263362
S        2.642542667     -0.871930897     -2.265238463
C        4.943544019     -3.484663600     -1.058165918
H        4.242980960     -4.315582683     -0.918870109
H        5.945615932     -3.931833928     -1.064455584
C        3.208116926     -2.562509922     -2.732862993
H        3.025422591     -2.635513313     -3.810261810
H        2.577855933     -3.317925077     -2.256401354
C        2.855664078     -1.951898910      3.333640773
H        3.106286509     -1.328362389      4.196494749
H        1.870336640     -1.640711745      2.974670168
H        2.773737080     -2.985559720      3.692629128
C        7.247453845     -0.032532845      1.811607377
H        7.800473998     -0.326437991      2.711708977
H        7.948731080     -0.018759720      0.972349996
H        6.876056980      0.984442259      1.977206740
C        4.684062315     -2.873344079     -2.446905786
H        5.027758832     -3.606485226     -3.190692990
H        5.294008854     -1.973405470     -2.585813248
C       -0.124057593      0.484944620     -1.054939124
H       -0.976759160      0.555504404     -0.391838213
C       -0.562719168      0.337313393     -2.498151373
H        0.268660780      0.477226925     -3.190744278
H       -0.871708865     -0.708050896     -2.614238042
C       -1.755132191      1.182497108     -2.930653224
C       -2.016318006      1.284526741     -4.304764499
C       -2.633982387      1.813519701     -2.043821347
C       -3.125159135      1.982340629     -4.780143061
C       -3.749743911      2.509546075     -2.516337389
C       -4.003894043      2.596047479     -3.883638684
H       -1.334188524      0.812741998     -5.008981235
H       -2.461713025      1.782214001     -0.976157630
H       -3.302220510      2.050079690     -5.850600939
H       -4.409691838      2.989416354     -1.799532280
H       -4.869013270      3.142492772     -4.250100007
C        0.982842816      1.555629945     -0.618122210
H        0.440568624      2.190737590      0.082444148
C        2.172533192      0.984015661      0.319040240
H        1.974920201      1.244248246      1.353335102
C        1.550805816      2.402015256     -1.762112151
H        2.231518836      3.145913036     -1.343203635
H        2.072522121      1.789535625     -2.497755855
O        0.526987105      3.086156893     -2.511603471
C       -0.077571612      4.132685127     -1.898841650
O        0.146493073      4.460366791     -0.752099563
C       -1.014951504      4.834367084     -2.848393518
H       -1.701616736      5.461342731     -2.279606001
H       -1.564457744      4.111578016     -3.452292763
H       -0.425633460      5.465802878     -3.523158063
C        3.608863586      1.327966674     -0.008811316
H        4.267621619      0.676235458      0.564639341
H        3.863010477      1.255507515     -1.062784146
O        3.843697806      2.718075737      0.371246617
C        4.301281156      2.970594469      1.617129707
O        4.662650989      2.116128369      2.402073097
C        4.269774095      4.452134886      1.898116332
H        3.232550128      4.736354770      2.106277369
H        4.609878565      5.022779733      1.030676939
H        4.883854144      4.671675127      2.771957917
120
TS2 P2; SCF(B3LYP-D3) = -3355.5224 H
Ru       1.220503408     -0.660038917     -0.270481023
C        1.506772742     -2.658267728      0.174377156
N        0.578952787     -3.619823466     -0.029320159
N        2.616015261     -3.229624836      0.687607654
C        2.398462788     -4.651225269      1.034568872
H        2.306257811     -4.757688967      2.121945303
H        3.240344154     -5.261528197      0.699226019
C        1.085461290     -4.968522779      0.299671501
H        1.245206950     -5.540140097     -0.622904693
H        0.364598472     -5.505322279      0.920884051
C        3.808367684     -2.527360734      1.082520457
C        4.921071618     -2.526099854      0.230269883
C        6.037611200     -1.763870205      0.604245669
H        6.898339927     -1.741933773     -0.061267161
C        6.074935071     -1.039282978      1.794320828
C        4.977813340     -1.133621792      2.659897427
H        4.997071087     -0.586769428      3.598265991
C        3.845732329     -1.880309034      2.337079408
C       -0.783450708     -3.386725853     -0.430674804
C       -1.104221597     -3.230975634     -1.794170133
C       -2.415224249     -2.880400725     -2.127619424
H       -2.664641422     -2.722001566     -3.174605560
C       -3.409685210     -2.722007163     -1.158275844
C       -3.082124501     -2.993282779      0.171616691
H       -3.850072292     -2.912156285      0.937874416
C       -1.780831714     -3.330459057      0.560132556
C       -0.085658217     -3.429923295     -2.887636001
H        0.521161288     -2.528890121     -3.034779901
H       -0.583309117     -3.663725415     -3.833359762
H        0.600692677     -4.249694986     -2.656101024
C       -4.789649761     -2.256951912     -1.558600759
H       -4.745554911     -1.231703277     -1.945731067
H       -5.483724625     -2.272260899     -0.712964795
H       -5.209160757     -2.884954616     -2.353124864
C       -1.501598794     -3.659769536      2.006901868
H       -0.460566545     -3.482427327      2.279590654
H       -1.738966673     -4.713490075      2.207434861
H       -2.116447666     -3.045450962      2.668416080
C        1.189421973      1.727127667      3.443682464
C       -0.047398843      2.038443417      2.795162651
C       -0.829147285      1.057746176      2.116234302
C       -0.499820120      3.412297846      2.850966830
C       -1.737238955      3.761248466      2.299239343
C       -2.573773604      2.793476054      1.734914921
C       -2.123755087      1.421894350      1.641114944
C        1.946892939      2.691389165      4.058243293
C        0.326330869      4.391886411      3.486301521
H       -2.067845582      4.796298010      2.339974249
C       -3.877253346      3.134116944      1.252547461
C       -3.024360478      0.470760529      1.065721251
C       -4.269399056      0.835053098      0.625074100
C       -4.706444451      2.185358118      0.719068348
H       -4.199385801      4.170047107      1.332668225
H       -2.691946344     -0.556889067      0.983987871
H       -4.928868393      0.087075832      0.195077241
H       -5.694770498      2.459707062      0.359873558
C        1.515983833      4.047301809      4.070768748
H        1.513248813      0.692908908      3.448922562
H        2.890104951      2.419706857      4.521736220
H       -0.023514013      5.421701645      3.507005354
H        2.126836480      4.803989392      4.556406584
S       -0.207912134     -0.588645684      1.851239701
S        2.425948779     -0.868925332     -2.369728689
C        5.012988303     -3.359387633     -1.031642461
H        4.358427571     -4.235310890     -0.959873742
H        6.036280899     -3.751869487     -1.075570104
C        3.219550826     -2.499653386     -2.696312353
H        3.076780934     -2.646768193     -3.772063992
H        2.654584808     -3.294202718     -2.200938214
C        2.709074164     -1.998027127      3.320571227
H        2.941190099     -1.456967155      4.242359626
H        1.775731652     -1.590250716      2.919805927
H        2.522431702     -3.043846553      3.594581437
C        7.244224668     -0.156528470      2.153586419
H        7.675501732     -0.439953646      3.120634083
H        8.036076841     -0.203133885      1.400407030
H        6.904793737      0.881149462      2.242059740
C        4.716719335     -2.643570463     -2.365523757
H        5.182489601     -3.242672668     -3.159934193
H        5.207600778     -1.664245508     -2.385740910
C       -0.217851130      0.658872023     -1.114969411
H       -1.063460111      0.589417625     -0.444615071
C       -0.629802732      0.432912335     -2.556923698
H        0.146687242      0.753576787     -3.255924095
H       -0.746698205     -0.640990677     -2.721076340
C       -1.956652304      1.095376010     -2.896613121
C       -2.715327673      0.571928544     -3.953589423
C       -2.459514373      2.201859315     -2.202103454
C       -3.934515136      1.142268061     -4.317437367
C       -3.682451032      2.772271910     -2.560681895
C       -4.423432050      2.249215690     -3.620002783
H       -2.341379085     -0.294320185     -4.496059504
H       -1.901232382      2.624337932     -1.374546544
H       -4.504272925      0.720803812     -5.141921316
H       -4.060077221      3.618179922     -1.993401071
H       -5.376273014      2.693505102     -3.895882828
C        0.801271561      1.610256865     -0.695439379
H        0.519451684      2.170634256      0.192095527
C        2.319014749      0.727618568      0.399368903
H        2.075891865      1.144058014      1.376696813
C        1.509491689      2.444125415     -1.743150348
H        2.274403802      3.087258957     -1.306744859
H        1.970775864      1.838908753     -2.527063497
O        0.464635639      3.268529042     -2.317133379
C        0.826897129      4.072175287     -3.344141499
O        1.955941588      4.135484658     -3.777861911
C       -0.358409936      4.866813953     -3.844193470
H       -0.404887780      5.817060162     -3.299926953
H       -1.293640282      4.326858018     -3.683465303
H       -0.214807442      5.089775836     -4.902845882
C        3.686374815      1.161800431     -0.045538252
H        4.416192168      0.533167682      0.474102111
H        3.848174541      1.089757198     -1.118654346
O        3.893474526      2.557660008      0.314406304
C        4.339625569      2.836297237      1.560239053
O        4.682271633      1.994758060      2.365567024
C        4.320294393      4.324616848      1.803328009
H        3.278099288      4.650633546      1.883746749
H        4.774774288      4.857401999      0.963783365
H        4.844661248      4.550579464      2.731611778
120
CR P2; SCF(B3LYP-D3) = -3355.5389 H
Ru       1.191872012     -0.746589245     -0.287108734
C        1.592554376     -2.663163077      0.234686085
N        0.686955926     -3.658066014      0.029536847
N        2.730654683     -3.237837669      0.699111548
C        2.561780912     -4.673181028      1.001404080
H        2.516391474     -4.824129121      2.086867988
H        3.404895042     -5.248986314      0.611520599
C        1.232735903     -4.999397186      0.306701058
H        1.371563374     -5.548419647     -0.632854017
H        0.545647819     -5.566284698      0.940085008
C        3.909658710     -2.548903736      1.134034992
C        5.022276000     -2.476922517      0.285265019
C        6.125462106     -1.723637802      0.713040967
H        6.986409475     -1.639895350      0.052612850
C        6.144549529     -1.071412401      1.946186356
C        5.049999854     -1.241849809      2.803552457
H        5.053630995     -0.746035760      3.770392824
C        3.932312697     -1.983667464      2.427853925
C       -0.712120070     -3.474030116     -0.245634061
C       -1.169559064     -3.384323280     -1.574383047
C       -2.521361632     -3.095959200     -1.784171801
H       -2.885032752     -3.016277491     -2.806451115
C       -3.415550218     -2.918472366     -0.723216725
C       -2.947497222     -3.121084026      0.576070185
H       -3.634020936     -3.019080405      1.413441314
C       -1.606755701     -3.417304875      0.838414502
C       -0.249829557     -3.599061945     -2.748646803
H        0.372831987     -2.714233422     -2.931008123
H       -0.826330497     -3.809660633     -3.654208404
H        0.430591078     -4.439506106     -2.577147480
C       -4.851856823     -2.531109884     -0.989012018
H       -4.902869442     -1.693059982     -1.693381217
H       -5.361422093     -2.227868460     -0.069721416
H       -5.417800097     -3.361975822     -1.428182104
C       -1.167470703     -3.695320163      2.256827278
H       -0.120953822     -3.437470704      2.426229760
H       -1.300867622     -4.760063043      2.494331091
H       -1.762474802     -3.115832197      2.965627815
C        1.107303110      1.597593437      3.438013566
C       -0.057535502      2.007275265      2.720072335
C       -0.836381348      1.105926821      1.941773139
C       -0.442726977      3.396812859      2.814036266
C       -1.571338031      3.851203272      2.125557436
C       -2.383816268      2.971565249      1.405462799
C       -2.044253988      1.567287381      1.347132028
C        1.827763061      2.476828127      4.205053037
C        0.339980175      4.286289119      3.612602785
H       -1.827185526      4.907773845      2.161378383
C       -3.549873122      3.437036300      0.718252188
C       -2.952783958      0.698960537      0.662188911
C       -4.069652649      1.181231632      0.030835827
C       -4.365268263      2.572791736      0.039043548
H       -3.778579919      4.500438204      0.758779850
H       -2.730114606     -0.362513650      0.648832371
H       -4.730339388      0.498849814     -0.494944523
H       -5.239883179      2.941187643     -0.489818093
C        1.438786643      3.842068943      4.297744716
H        1.392762632      0.554537165      3.385179498
H        2.710949359      2.131801843      4.734717713
H        0.036467037      5.329352766      3.666227490
H        2.020382165      4.529976213      4.906219656
S       -0.314511014     -0.580964879      1.708134258
S        2.148020687     -1.003779096     -2.483727842
C        5.107152390     -3.197944403     -1.045285556
H        4.528533439     -4.128083748     -1.012866276
H        6.153307409     -3.500604312     -1.171324610
C        3.186030226     -2.510952583     -2.676968326
H        3.099424104     -2.760570668     -3.739810705
H        2.719240966     -3.337083935     -2.131173011
C        2.754538257     -2.126325053      3.361058101
H        2.928662257     -1.576323326      4.289586459
H        1.829811374     -1.744144323      2.914362453
H        2.576992932     -3.174772812      3.629352374
C        7.278908604     -0.162353604      2.347738875
H        7.669875003     -0.420823623      3.338328355
H        8.105687883     -0.200873392      1.632219073
H        6.909314069      0.868172751      2.400381884
C        4.682168179     -2.396366635     -2.300879253
H        5.274359884     -2.776610538     -3.142868191
H        4.962476377     -1.344606290     -2.180325793
C       -0.432188291      0.825797715     -1.549897149
H       -1.147095947      0.372393080     -0.869043221
C       -0.737839211      0.571236045     -3.007407920
H        0.007601965      1.027265608     -3.663535070
H       -0.712316214     -0.504502713     -3.200122242
C       -2.127379638      1.117979511     -3.302596766
C       -3.217427231      0.255035016     -3.455939593
C       -2.346354838      2.500133321     -3.368088881
C       -4.501434538      0.757630057     -3.674915938
C       -3.627480794      3.004692695     -3.587570859
C       -4.710570512      2.135851605     -3.740618232
H       -3.057351790     -0.817291736     -3.392315590
H       -1.508350385      3.177030346     -3.227663058
H       -5.337634998      0.072558501     -3.793887509
H       -3.783143691      4.079850546     -3.634043523
H       -5.709335817      2.530734112     -3.908668880
C        0.447960724      1.719885591     -1.028158558
H        0.393079897      1.955576166      0.028348907
C        2.585026228      0.076620783      0.576986027
H        2.668926386      0.029027084      1.662786281
C        1.286216231      2.671656483     -1.836950856
H        2.182515124      2.970782559     -1.295920604
H        1.543159279      2.289374659     -2.824343592
O        0.466420885      3.858719180     -2.086395147
C        0.285060928      4.689537923     -1.030172530
O        0.904470982      4.611685645      0.008708400
C       -0.824912736      5.671917423     -1.311690915
H       -1.777461548      5.148683594     -1.163904960
H       -0.789410785      6.027386810     -2.344280361
H       -0.762271136      6.505875174     -0.612109612
C        3.659460828      0.935886276     -0.032418719
H        4.631177847      0.543726859      0.294978773
H        3.611516617      0.965888071     -1.118167939
O        3.517518724      2.312567320      0.399882872
C        4.020212158      2.673662741      1.603849194
O        4.608478272      1.910983667      2.343441543
C        3.757203182      4.136866437      1.845437719
H        2.701872211      4.356481052      1.669264658
H        4.341488977      4.729112937      1.132614081
H        4.040648018      4.395651836      2.864723216
120
TS1 P3; SCF(B3LYP-D3) = -3355.5175 H
Ru       1.293637225     -0.505108170     -0.136394882
C        1.430886705     -2.571374547      0.096589244
N        0.511845579     -3.508628323     -0.213626926
N        2.489542241     -3.185470027      0.671972049
C        2.251975063     -4.622087443      0.914532474
H        2.101622955     -4.800935724      1.985824744
H        3.107591549     -5.215876862      0.582143494
C        0.978932410     -4.878938341      0.087322764
H        1.185730981     -5.412386346     -0.848344967
H        0.212771101     -5.430459187      0.637723882
C        3.583088560     -2.450406785      1.248413382
C        4.738528809     -2.228603242      0.476156217
C        5.699099371     -1.344210808      0.969635192
H        6.564068688     -1.114028994      0.354918911
C        5.547472772     -0.703395646      2.203251567
C        4.454980825     -1.050058323      3.003173978
H        4.358197602     -0.618052542      3.997189063
C        3.474827954     -1.946597209      2.560840930
C       -0.819845245     -3.246418018     -0.681942703
C       -1.043055427     -3.016559171     -2.051405962
C       -2.322532810     -2.629889573     -2.457107173
H       -2.495479921     -2.404029910     -3.506936518
C       -3.373826600     -2.486710044     -1.546151534
C       -3.143167982     -2.835616897     -0.214124545
H       -3.960222800     -2.776304359      0.502110850
C       -1.878884574     -3.225360787      0.242689251
C        0.072568560     -3.140907711     -3.058736352
H        0.733681083     -2.266864649     -3.024339480
H       -0.330129300     -3.223325100     -4.072497558
H        0.693561858     -4.022175307     -2.868509864
C       -4.700166399     -1.920325259     -1.990263262
H       -4.635970773     -0.826810757     -2.047014865
H       -5.504153767     -2.175736363     -1.292919891
H       -4.981821740     -2.279496578     -2.985513220
C       -1.707514043     -3.635360125      1.686061256
H       -0.678980054     -3.524115310      2.028867769
H       -2.010381133     -4.683016424      1.821333776
H       -2.329453829     -3.020956579      2.341729738
C        1.354613773      1.553663413      3.787747833
C        0.082401654      1.862120022      3.207491265
C       -0.677964133      0.902376226      2.476308960
C       -0.423836128      3.204710195      3.386955006
C       -1.693715705      3.540678240      2.904281152
C       -2.509130842      2.580630965      2.294776020
C       -2.005328126      1.241991906      2.078098244
C        2.094816900      2.499662855      4.449091894
C        0.389780815      4.167678816      4.063323302
H       -2.065261529      4.554499158      3.035485076
C       -3.844432570      2.893083181      1.886029088
C       -2.888922467      0.290770378      1.479238795
C       -4.170894034      0.621356768      1.126569972
C       -4.657882705      1.942507145      1.329180943
H       -4.206607996      3.905951020      2.047341066
H       -2.511598881     -0.709407734      1.307711324
H       -4.814620655     -0.126966256      0.672613065
H       -5.674382785      2.195050883      1.038406387
C        1.613691662      3.832811122      4.576543042
H        1.720160326      0.537660823      3.685980711
H        3.054429399      2.229655993      4.882830154
H        0.004383337      5.178527754      4.171032642
H        2.213905688      4.578061803      5.091876097
S        0.007756915     -0.681426814      2.064101868
S        2.598904793     -0.476874811     -2.184790796
C        5.023783007     -2.986315704     -0.805887484
H        4.405176292     -3.889934685     -0.850634135
H        6.062079875     -3.333060293     -0.730470332
C        3.421783857     -2.066237380     -2.621934145
H        3.405018018     -2.090937472     -3.717076501
H        2.817636679     -2.914316264     -2.283656535
C        2.422769772     -2.433977903      3.527361291
H        2.146756590     -1.658769441      4.245261980
H        1.504223447     -2.748248028      3.034798418
H        2.824217842     -3.285353973      4.093860184
C        6.548364988      0.341639024      2.631144672
H        6.245302912      0.838503015      3.557440907
H        7.541115487     -0.095682082      2.790047326
H        6.649933605      1.097778120      1.844439774
C        4.873298996     -2.228896643     -2.138840118
H        5.419373946     -2.809929996     -2.895548765
H        5.365033224     -1.252355041     -2.071655723
C       -0.228375096      0.292565760     -0.934624377
H       -1.070431742      0.437305000     -0.260842210
C       -0.589697816      0.432239461     -2.387069104
H        0.172842260      0.996541153     -2.932589080
H       -0.521574713     -0.568129396     -2.819713282
C       -1.973039102      0.988611368     -2.682300780
C       -2.522158020      0.740851787     -3.949385994
C       -2.719100569      1.749130952     -1.775464347
C       -3.773699630      1.241558733     -4.305684456
C       -3.978420953      2.241408128     -2.123037454
C       -4.510893683      1.994840597     -3.387939424
H       -1.954450646      0.150305432     -4.665994941
H       -2.325028298      1.981859575     -0.794822385
H       -4.175284812      1.040293614     -5.295571605
H       -4.534605388      2.823267330     -1.394042761
H       -5.488808752      2.384357718     -3.658497004
C        1.032962538      1.852196643     -0.210051208
H        0.199511210      2.180977847      0.405522751
C        2.133753369      1.321318383      0.564281960
H        1.935287422      1.280365760      1.627232621
C        1.274377459      2.742528591     -1.406179564
H        1.954128106      3.556606715     -1.139353384
H        1.726169644      2.220050755     -2.250734420
O        0.000252284      3.308580389     -1.779472631
C       -0.007598644      3.999430949     -2.946576776
O        0.980350292      4.152939407     -3.632340733
C       -1.388553581      4.507951055     -3.275811052
H       -1.919405706      4.818201135     -2.373898716
H       -1.966375204      3.698726232     -3.733899191
H       -1.303726501      5.335128178     -3.981460420
C        3.603316434      1.623602035      0.371764106
H        3.881134227      2.386788729      1.114189761
H        4.204867100      0.736156537      0.569017288
O        3.915157427      2.146628215     -0.923839401
C        5.067301028      1.745469420     -1.506594780
O        5.924929610      1.097836349     -0.940353058
C        5.112261200      2.201463457     -2.939713061
H        4.705488553      3.210120675     -3.044448371
H        4.471235965      1.523260283     -3.513527213
H        6.135359905      2.152096748     -3.313548490
120
MCB P3; SCF(B3LYP-D3) = -3355.5209 H
Ru       1.319942312     -0.544323322     -0.211566523
C        1.471604161     -2.571060980      0.089931596
N        0.568778266     -3.504404573     -0.275163881
N        2.498908035     -3.175184602      0.719266772
C        2.263622323     -4.616854214      0.931647965
H        2.077825195     -4.812775137      1.994021200
H        3.136018205     -5.197630236      0.620782028
C        1.023167643     -4.873662167      0.052924152
H        1.265820680     -5.412686056     -0.870377818
H        0.233389568     -5.419038789      0.575333503
C        3.568081462     -2.426957178      1.322055744
C        4.719935537     -2.159182401      0.560791037
C        5.641647741     -1.240409318      1.065587757
H        6.504504615     -0.977834843      0.461436978
C        5.453496634     -0.613501091      2.300672730
C        4.370530068     -1.010929641      3.090062556
H        4.248496526     -0.587634057      4.085221310
C        3.426865160     -1.937690672      2.635053908
C       -0.757225217     -3.239603947     -0.768890084
C       -0.971271033     -3.053087000     -2.147074922
C       -2.249022900     -2.674216688     -2.570546803
H       -2.415028589     -2.486282372     -3.629113657
C       -3.305476763     -2.500391198     -1.672287008
C       -3.085190083     -2.814952214     -0.329345317
H       -3.908930388     -2.741240471      0.377921948
C       -1.827248771     -3.199625533      0.145537448
C        0.137090784     -3.218194050     -3.154147064
H        0.757394014     -2.314227800     -3.197850748
H       -0.274199788     -3.402072263     -4.150962319
H        0.796597321     -4.053480027     -2.899050454
C       -4.629389234     -1.947426130     -2.140344217
H       -4.560959631     -0.857693647     -2.244291556
H       -5.434677502     -2.169921391     -1.433232314
H       -4.912131987     -2.348196968     -3.119619537
C       -1.682212774     -3.610125229      1.592065003
H       -0.655569991     -3.533832983      1.948555941
H       -2.022139127     -4.647077996      1.721975670
H       -2.290418844     -2.975480100      2.241231137
C        1.426806446      1.503782133      3.710714162
C        0.133069630      1.812625613      3.180709373
C       -0.642614227      0.862735949      2.452594495
C       -0.378795085      3.146256441      3.407182029
C       -1.667602786      3.480014233      2.976652705
C       -2.493165262      2.527741174      2.368715612
C       -1.983575585      1.201013756      2.099773844
C        2.180200504      2.441982216      4.367828985
C        0.447504292      4.100941257      4.079845149
H       -2.045108042      4.485830679      3.146629907
C       -3.843922366      2.837387063      2.012356185
C       -2.873279808      0.261442214      1.491314041
C       -4.167350676      0.589883438      1.183561446
C       -4.663529548      1.896445692      1.448465382
H       -4.211572000      3.840395006      2.216852857
H       -2.488015038     -0.725489672      1.269186436
H       -4.814020920     -0.147464450      0.715502142
H       -5.690418540      2.146963885      1.194729494
C        1.691149447      3.766685266      4.543476921
H        1.799835501      0.495479003      3.571357681
H        3.157452261      2.172002475      4.760065205
H        0.056105418      5.104896119      4.224192276
H        2.301113896      4.505884764      5.055956020
S        0.035638748     -0.713195378      2.001936902
S        2.476186986     -0.607145840     -2.320223670
C        5.050661210     -2.913562829     -0.712939840
H        4.472566908     -3.843818686     -0.755776907
H        6.101078706     -3.216006666     -0.618963954
C        3.453431819     -2.141877706     -2.608848597
H        3.486539172     -2.222129440     -3.700760939
H        2.893637710     -3.014543669     -2.254812612
C        2.372496737     -2.455539424      3.583623606
H        2.042564635     -1.680407981      4.278613011
H        1.481585419     -2.816359571      3.072069444
H        2.794224637     -3.279429163      4.175493030
C        6.413550615      0.460576683      2.751784299
H        6.045301220      0.984299641      3.638934730
H        7.398723394      0.042754179      2.991279348
H        6.557534759      1.191666064      1.948594519
C        4.891419248     -2.181162314     -2.059779546
H        5.511990326     -2.723008727     -2.786945964
H        5.306497806     -1.171317040     -1.984777787
C       -0.171912140      0.581388943     -0.898427073
H       -1.014719891      0.526908606     -0.219316187
C       -0.637830096      0.550301276     -2.341118807
H        0.089725147      0.991728033     -3.027251371
H       -0.693022318     -0.501196397     -2.633979640
C       -2.015086559      1.149872560     -2.585703243
C       -2.615746559      0.914305007     -3.832202284
C       -2.715956138      1.917709510     -1.648583880
C       -3.874021630      1.429869159     -4.137664096
C       -3.982093909      2.426629956     -1.946198708
C       -4.566987529      2.188313969     -3.189061533
H       -2.080409434      0.322353669     -4.571767738
H       -2.281561322      2.138818294     -0.680934384
H       -4.315744099      1.237876182     -5.112280529
H       -4.503225120      3.012710433     -1.195112839
H       -5.550100462      2.589935582     -3.420564796
C        0.853665246      1.723728010     -0.383662243
H        0.261726767      2.222195963      0.388056625
C        2.107598800      1.178310649      0.454427456
H        1.901043049      1.290553524      1.512509664
C        1.228687416      2.725268271     -1.475456414
H        1.932719012      3.466526199     -1.091393268
H        1.675335140      2.254873255     -2.349277786
O        0.025602611      3.440580742     -1.837243650
C       -0.138730055      3.761310922     -3.146374290
O        0.636240874      3.442836310     -4.022492772
C       -1.415922080      4.534731779     -3.368875683
H       -1.770104418      5.003079306     -2.449918061
H       -2.185193622      3.840727577     -3.721595671
H       -1.243218579      5.283298409     -4.145064872
C        3.501793495      1.731594764      0.256505781
H        3.570080133      2.682387279      0.806987226
H        4.220647055      1.039188739      0.698202306
O        3.855957804      2.014868879     -1.101313423
C        5.065013928      1.626044708     -1.555516381
O        5.925597776      1.121167881     -0.861556302
C        5.173243078      1.897271167     -3.032142626
H        4.828532905      2.908640775     -3.263865662
H        4.506343265      1.197338897     -3.546836144
H        6.202827120      1.755153536     -3.361096727
120
TS2 P3; SCF(B3LYP-D3) = -3355.5124 H
Ru       1.206074866     -0.532618058     -0.178961199
C        1.529605882     -2.560368234      0.131052505
N        0.642867367     -3.525167872     -0.206015913
N        2.604380181     -3.142093557      0.699608652
C        2.404594543     -4.589478200      0.925455008
H        2.231816768     -4.780008693      1.990952187
H        3.287158773     -5.152484975      0.612474604
C        1.161691224     -4.882418163      0.067675143
H        1.410335780     -5.380797975     -0.877288669
H        0.411038004     -5.480405223      0.589718547
C        3.722652834     -2.415444152      1.234860614
C        4.868815145     -2.237927067      0.443843734
C        5.873681599     -1.392848778      0.920839752
H        6.740493792     -1.203924549      0.294105760
C        5.769829873     -0.742180410      2.152521615
C        4.667667132     -1.033678686      2.962026839
H        4.596216323     -0.582867801      3.949927037
C        3.643255506     -1.885376930      2.536261894
C       -0.705317257     -3.286932367     -0.654404403
C       -0.967962978     -3.038259527     -2.015476131
C       -2.262927154     -2.653655860     -2.377510784
H       -2.465861022     -2.414625348     -3.419008296
C       -3.294692560     -2.550726931     -1.440822555
C       -3.028733926     -2.937466156     -0.124991509
H       -3.831327068     -2.918411069      0.609361380
C       -1.748474287     -3.314447942      0.291545032
C        0.095878281     -3.169087292     -3.074998775
H        0.697344558     -2.254676663     -3.144755526
H       -0.360786988     -3.355185709     -4.051532388
H        0.781787348     -3.993513814     -2.858894225
C       -4.641898443     -2.000743242     -1.843786884
H       -4.582313880     -0.911270053     -1.958687936
H       -5.410090661     -2.222071049     -1.096234098
H       -4.972782662     -2.406876853     -2.805887933
C       -1.540678955     -3.782280540      1.712308154
H       -0.516483170     -3.632544136      2.055784265
H       -1.782399581     -4.850829201      1.795178066
H       -2.191551122     -3.236493306      2.399011648
C        1.134699231      1.367807170      3.801224053
C       -0.089003974      1.760877119      3.171381383
C       -0.881007582      0.856591958      2.402030213
C       -0.509552138      3.136043625      3.332318014
C       -1.742178644      3.550173370      2.817082595
C       -2.601449154      2.640941561      2.191396577
C       -2.176704473      1.276263759      1.976440905
C        1.917384025      2.266752862      4.480017750
C        0.348102498      4.047249120      4.025959482
H       -2.051461592      4.586054336      2.935065409
C       -3.904473608      3.038171580      1.753593120
C       -3.097371791      0.387912008      1.336297639
C       -4.344128333      0.803027707      0.948718143
C       -4.757133181      2.147143936      1.160437107
H       -4.209177190      4.068678153      1.920632700
H       -2.777990771     -0.633170217      1.163938888
H       -5.019780106      0.102275853      0.466821836
H       -5.747573617      2.464337044      0.844957362
C        1.530182794      3.632479504      4.577297976
H        1.421687563      0.324820586      3.735744754
H        2.836327351      1.932851107      4.954524561
H        0.028783711      5.083037862      4.115980164
H        2.164965997      4.338869659      5.105401349
S       -0.262551750     -0.741282484      1.940860944
S        2.432349298     -0.567933530     -2.248219330
C        5.097469516     -2.972349956     -0.861927324
H        4.511907784     -3.898459673     -0.884820004
H        6.149909199     -3.281344484     -0.863307320
C        3.348281282     -2.132142280     -2.589683814
H        3.285216755     -2.234826165     -3.678557834
H        2.807755414     -2.987157608     -2.172753748
C        2.514599242     -2.242324879      3.470423889
H        2.620526022     -1.714545777      4.422775989
H        1.538294086     -1.978744636      3.053923676
H        2.514357774     -3.315892715      3.696030249
C        6.814127638      0.267194926      2.562985353
H        6.600636356      0.696218496      3.546574281
H        7.814682804     -0.178956891      2.595471136
H        6.844253408      1.077528803      1.825429236
C        4.829674353     -2.192159006     -2.165471380
H        5.389648382     -2.702108163     -2.961358574
H        5.251845799     -1.185348708     -2.083903236
C       -0.340941954      0.728235933     -0.941006997
H       -1.181099066      0.469702077     -0.308018178
C       -0.673391650      0.622180341     -2.415661572
H        0.068591038      1.125453484     -3.040169934
H       -0.639403908     -0.427639960     -2.710857609
C       -2.066777412      1.140606569     -2.736498009
C       -2.684095748      0.707626325     -3.919612801
C       -2.769679240      2.019616590     -1.904197478
C       -3.957783217      1.149397205     -4.271760746
C       -4.050094182      2.458880034     -2.250492715
C       -4.648477676      2.029493438     -3.434364849
H       -2.150720247      0.019972281     -4.572724892
H       -2.325967967      2.370664907     -0.978813878
H       -4.413692195      0.803949774     -5.196261041
H       -4.578348773      3.129326933     -1.578970792
H       -5.644623694      2.371910816     -3.701967333
C        0.544235049      1.732983662     -0.393479682
H        0.217226489      2.136763873      0.560381039
C        2.188306803      0.854750856      0.650336837
H        1.880999582      1.063089089      1.675937361
C        1.168413020      2.762997774     -1.312376497
H        1.895802192      3.383687355     -0.788335107
H        1.651158093      2.320628878     -2.181074528
O        0.093491669      3.648156369     -1.726778310
C       -0.018673184      3.926073083     -3.052249323
O        0.703068267      3.463652848     -3.908143046
C       -1.165862448      4.876640734     -3.294297131
H       -1.032094472      5.785425844     -2.699814260
H       -2.102122589      4.403888732     -2.985676899
H       -1.206795086      5.125028097     -4.354899865
C        3.485860630      1.581934178      0.429025210
H        3.442026420      2.536431453      0.973512502
H        4.271260764      0.972296304      0.892443868
O        3.820390939      1.889412159     -0.922572100
C        5.058667277      1.594764320     -1.377019439
O        5.948003647      1.143040234     -0.685043686
C        5.150981826      1.897023964     -2.848113593
H        4.736109062      2.885308367     -3.064108735
H        4.531619544      1.163831985     -3.375759094
H        6.188200000      1.831299557     -3.176517681
120
CR P3; SCF(B3LYP-D3) = -3355.5349 H
Ru       1.270406400     -0.552129413     -0.023162523
C        1.618662327     -2.525604977      0.232017343
N        0.723164494     -3.445402292     -0.227041515
N        2.681523835     -3.209657430      0.723310369
C        2.475930689     -4.670772514      0.742377274
H        2.356039291     -5.020309495      1.774767189
H        3.339473475     -5.182779162      0.309355204
C        1.195867305     -4.835282895     -0.089893509
H        1.388030507     -5.266103897     -1.079745169
H        0.438287360     -5.445652197      0.409105102
C        3.834097250     -2.638978417      1.350589136
C        4.986793244     -2.396861681      0.587762863
C        6.045772030     -1.719006311      1.202683864
H        6.926847836     -1.482538963      0.610793318
C        5.999211747     -1.334551419      2.544450084
C        4.870924204     -1.679722357      3.298078771
H        4.828848736     -1.408811432      4.351022178
C        3.777218627     -2.332566356      2.724768938
C       -0.636679883     -3.177205696     -0.611928654
C       -0.965286878     -2.936552566     -1.960389989
C       -2.283759893     -2.581001243     -2.264363037
H       -2.538705884     -2.346233221     -3.295188746
C       -3.276794671     -2.506526175     -1.284063567
C       -2.946167367     -2.893202002      0.016976676
H       -3.718365799     -2.904502609      0.783529064
C       -1.640812575     -3.241716845      0.374306393
C        0.048739057     -3.060259436     -3.067918509
H        0.661896978     -2.154139460     -3.138763606
H       -0.452318760     -3.218237305     -4.027383834
H        0.731628324     -3.898417728     -2.899236471
C       -4.654872752     -1.995177689     -1.627222145
H       -4.635431280     -0.902456477     -1.717285346
H       -5.387497919     -2.258909680     -0.857806970
H       -5.006549156     -2.390443899     -2.586141847
C       -1.362046860     -3.731541162      1.775607256
H       -0.326918131     -3.568374861      2.078351506
H       -1.574686764     -4.807124891      1.845700495
H       -1.996021797     -3.216542438      2.500135910
C        1.189740207      1.581713526      3.545821036
C       -0.046294955      1.946715927      2.931710886
C       -0.880929022      0.998014440      2.278019930
C       -0.442596801      3.335075097      2.996989769
C       -1.690877109      3.724602525      2.496659177
C       -2.588315323      2.780205217      1.988131820
C       -2.185864107      1.395424879      1.871932133
C        2.002743100      2.515297057      4.137320525
C        0.447721061      4.282796675      3.591389143
H       -1.982295690      4.771169584      2.540607438
C       -3.907825753      3.157126201      1.581852847
C       -3.140783521      0.470498462      1.344209112
C       -4.403824590      0.866481055      0.990803805
C       -4.797354469      2.228740615      1.112331355
H       -4.194928564      4.202146388      1.675021797
H       -2.837073307     -0.563108541      1.231983705
H       -5.108730571      0.137351525      0.601381680
H       -5.802318148      2.528550912      0.826199101
C        1.639072478      3.891172625      4.141364192
H        1.451230754      0.530371550      3.558850423
H        2.927119984      2.202713461      4.616943507
H        0.146249304      5.327225883      3.612206626
H        2.298217826      4.624120136      4.599038719
S       -0.306985967     -0.653593559      1.947782087
S        2.277628536     -0.520955049     -2.169608687
C        5.160357614     -2.891698520     -0.835594611
H        4.589115899     -3.815754824     -0.981921509
H        6.214813090     -3.175225653     -0.933161678
C        3.365340261     -1.973373953     -2.495934889
H        3.366180546     -2.055651585     -3.588105078
H        2.867986666     -2.875083550     -2.124774470
C        2.535093799     -2.610796124      3.538341208
H        2.693904863     -2.354053619      4.589511059
H        1.678726807     -2.027308200      3.176441393
H        2.244181904     -3.666541319      3.497430483
C        7.157452349     -0.592681257      3.170245890
H        6.859231382     -0.090798683      4.095734057
H        7.980184234     -1.276017626      3.415299263
H        7.555236662      0.163331335      2.485412091
C        4.823702549     -1.910886670     -1.986437456
H        5.481189227     -2.170961314     -2.825660481
H        5.092265873     -0.893977709     -1.692370278
C       -0.516977375      1.045860911     -1.112302887
H       -1.137787396      0.524454460     -0.389652498
C       -0.863020871      0.755161525     -2.545184711
H       -0.179504243      1.247606752     -3.240789051
H       -0.756576855     -0.318749349     -2.718481957
C       -2.298581748      1.142982087     -2.867883275
C       -2.887866384      0.640694288     -4.037382333
C       -3.059066453      1.981223102     -2.044017630
C       -4.198563990      0.967070321     -4.378453166
C       -4.375721680      2.306465799     -2.382026227
C       -4.950531741      1.803191344     -3.548237889
H       -2.305276749     -0.010970412     -4.685237525
H       -2.634615623      2.381057805     -1.128672604
H       -4.635866312      0.567160057     -5.289860588
H       -4.948754781      2.947703553     -1.718248961
H       -5.975322581      2.055288763     -3.808398135
C        0.310969303      2.016134211     -0.659852298
H        0.347203266      2.219705004      0.404494369
C        2.607932405      0.117309288      1.039620166
H        2.763898785     -0.326408502      2.023088596
C        1.002321556      2.999292468     -1.565602397
H        1.743334810      3.581750108     -1.020273226
H        1.476200203      2.519575627     -2.421728891
O       -0.006670846      3.943879501     -2.034453560
C       -0.253007638      4.009166483     -3.363112593
O        0.366245561      3.397670543     -4.208962424
C       -1.431696489      4.912137492     -3.634928363
H       -1.418479418      5.784230087     -2.977099916
H       -2.347604997      4.346461734     -3.429825826
H       -1.423964934      5.215055231     -4.682270279
C        3.562027968      1.255857297      0.905188251
H        3.344461448      1.972260645      1.708515368
H        4.572981389      0.855802486      1.063596108
O        3.529835314      1.987635308     -0.327385762
C        4.602986559      1.857236158     -1.146203112
O        5.598941191      1.223619965     -0.860144327
C        4.388325420      2.584133251     -2.445791248
H        3.902381426      3.549361903     -2.288834222
H        3.728061291      1.967492488     -3.064795345
H        5.346232427      2.713389550     -2.949786094
120
TS1 P6; SCF(B3LYP-D3) = -3355.5283 H
Ru       0.861172152     -0.600274913     -0.239863657
C        1.229824237     -2.571581976      0.285996195
N        0.420876445     -3.602132185     -0.037250577
N        2.282265098     -3.051731946      0.984566836
C        2.109641305     -4.479535300      1.332684291
H        1.825347991     -4.574006460      2.387755566
H        3.039593891     -5.030700774      1.174631212
C        0.979970381     -4.904506123      0.381976206
H        1.350129278     -5.447624710     -0.496580013
H        0.212806857     -5.510131962      0.868492855
C        3.339120831     -2.251603634      1.541235360
C        4.569163694     -2.173538388      0.871238765
C        5.547375880     -1.308454561      1.382560287
H        6.495605048     -1.225836765      0.855170434
C        5.337232491     -0.549053914      2.534321498
C        4.135878103     -0.729960319      3.230237739
H        3.974378595     -0.187331654      4.159091820
C        3.133040956     -1.583418451      2.767090974
C       -0.884010039     -3.483073257     -0.635240409
C       -1.015454463     -3.330781712     -2.030484031
C       -2.289948702     -3.101006873     -2.551504691
H       -2.397991530     -2.934651796     -3.620278831
C       -3.427063341     -3.062810076     -1.739477234
C       -3.271015641     -3.314115553     -0.375353941
H       -4.146965047     -3.315131324      0.270013888
C       -2.013782001     -3.528908006      0.200190026
C        0.166203730     -3.414867274     -2.962910950
H        0.720225113     -2.469837570     -2.995135234
H       -0.166661023     -3.648189171     -3.978509401
H        0.869741452     -4.193401248     -2.651948780
C       -4.773818683     -2.746427657     -2.342504803
H       -4.739037408     -1.760859520     -2.817608730
H       -5.565284506     -2.745563969     -1.586958099
H       -5.045048972     -3.475695857     -3.115485011
C       -1.919003200     -3.831139726      1.676868993
H       -2.679161554     -3.276153828      2.231414287
H       -0.950628123     -3.554442269      2.095963822
H       -2.083268868     -4.902098660      1.861072744
C       -0.009826959      1.647630573      3.581997000
C       -1.046065006      1.938769438      2.640433946
C       -1.609306929      0.949496672      1.782582693
C       -1.540378762      3.297435771      2.596784735
C       -2.616493121      3.617422053      1.765817495
C       -3.269025409      2.631790001      1.021169005
C       -2.776276089      1.273918456      1.033614517
C        0.520179005      2.619566989      4.392043174
C       -0.923007265      4.292041790      3.418365824
H       -2.962038368      4.646788726      1.709519135
C       -4.423220773      2.946511763      0.236625469
C       -3.499582882      0.299750604      0.275673368
C       -4.614619045      0.635691198     -0.446876886
C       -5.082722790      1.979212587     -0.473971908
H       -4.772731098      3.976567751      0.228509613
H       -3.141377431     -0.722986467      0.282274961
H       -5.135790900     -0.126863388     -1.016164560
H       -5.964197513      2.232776203     -1.057700915
C        0.078662439      3.968710217      4.293702034
H        0.335711040      0.623218115      3.652293644
H        1.291540762      2.360243443      5.113196482
H       -1.285500382      5.314735795      3.342405218
H        0.528504194      4.734166449      4.920605730
S       -0.863019947     -0.654622459      1.620108998
S        2.425499676     -0.737146863     -2.115067017
C        4.916752005     -3.025022016     -0.332273659
H        4.319854482     -3.943597512     -0.333338172
H        5.958959214     -3.341866867     -0.202514840
C        3.354515715     -2.318971102     -2.286603707
H        3.395949843     -2.486898091     -3.367915240
H        2.766216545     -3.141712832     -1.870948028
C        1.881081136     -1.794115978      3.578629845
H        0.982888017     -1.496912977      3.027676824
H        1.764177737     -2.846485738      3.863976902
H        1.917809284     -1.210066170      4.502893069
C        6.349761904      0.464529801      3.008673278
H        6.030043542      1.473726326      2.720869228
H        6.447189105      0.454053275      4.099658777
H        7.337674201      0.285827071      2.573959672
C        4.787073183     -2.365521532     -1.721207475
H        5.401822830     -2.960140315     -2.411072893
H        5.222015093     -1.359884915     -1.703508134
C        1.736280449      0.882108709      0.558823874
H        1.284675578      1.294485771      1.461577292
C        3.166092580      1.308189800      0.324944118
H        3.769909188      0.427705351      0.575620190
H        3.361729455      1.458827977     -0.738278937
C        3.660316564      2.483862825      1.142439639
C        3.351314027      2.616535942      2.501348520
C        4.490288244      3.445860926      0.553113911
C        3.834715337      3.694069486      3.245345760
C        4.994027472      4.512772705      1.297252494
C        4.660831995      4.646605754      2.646917874
H        2.720645707      1.879972763      2.984524901
H        4.729568986      3.363454354     -0.504131521
H        3.561817802      3.787628526      4.293394806
H        5.636076704      5.248731896      0.819632793
H        5.039197581      5.486002323      3.224299811
C       -0.476122372      0.549927823     -1.394030826
H       -1.455547757      0.366877208     -0.967380518
C        0.282147927      1.612966879     -0.758317405
H       -0.251120122      2.086807438      0.057594028
C        1.030376836      2.603980335     -1.624336359
H        1.850882897      2.144367563     -2.177671560
H        0.318289899      3.049458678     -2.326600892
O        1.629026607      3.638529816     -0.822931203
C        0.776422809      4.557873195     -0.294509422
O       -0.409762696      4.587116670     -0.542308768
C        1.502091484      5.477255806      0.650812227
H        2.486248622      5.745442476      0.262863639
H        1.659266473      4.946599016      1.595779237
H        0.892483160      6.362991685      0.831259297
C       -0.507363044      0.407690507     -2.900736926
H        0.445880930      0.602584397     -3.384794994
H       -0.870296849     -0.579639380     -3.187257222
O       -1.420418246      1.429246499     -3.402877061
C       -2.730728370      1.104046796     -3.480883093
O       -3.164193595     -0.014696449     -3.296427666
C       -3.565950664      2.321689780     -3.786536717
H       -3.040117558      3.006980334     -4.454726465
H       -3.757570306      2.841226874     -2.840815962
H       -4.519109114      2.011923666     -4.216745928
120
MCB P6; SCF(B3LYP-D3) = -3355.5348 H
Ru       0.948780353     -0.654804971     -0.211809657
C        1.213894251     -2.617787125      0.272806336
N        0.384475584     -3.630153716     -0.045390930
N        2.254580690     -3.105266207      0.983447179
C        2.041674040     -4.520781437      1.355737411
H        1.720596996     -4.587124720      2.402489950
H        2.963672656     -5.094148746      1.236756946
C        0.932649473     -4.937221900      0.377230437
H        1.323776278     -5.471913824     -0.497477275
H        0.154145961     -5.545291546      0.840862176
C        3.329626912     -2.300845906      1.503518774
C        4.542493500     -2.239629993      0.798551093
C        5.521579927     -1.345140513      1.249179253
H        6.454708214     -1.271732662      0.694581687
C        5.333090378     -0.548175073      2.379364939
C        4.158679058     -0.722009538      3.121122742
H        4.021143044     -0.153617807      4.038215488
C        3.152571872     -1.601268749      2.716840666
C       -0.920799484     -3.491566625     -0.636275836
C       -1.049670404     -3.294552842     -2.025103592
C       -2.321050275     -3.045317794     -2.541101020
H       -2.427593638     -2.838846706     -3.602492188
C       -3.458167977     -3.022041828     -1.727432977
C       -3.304129051     -3.306981131     -0.370349244
H       -4.179016848     -3.311352756      0.276443660
C       -2.047737050     -3.545056775      0.199901943
C        0.140107664     -3.341304431     -2.950464879
H        0.735616155     -2.424773609     -2.890503916
H       -0.186343036     -3.462906315     -3.987193388
H        0.804479590     -4.176639783     -2.707198198
C       -4.801820423     -2.680789415     -2.324356491
H       -4.738982959     -1.717972875     -2.841611449
H       -5.580505651     -2.619291363     -1.558103456
H       -5.112794913     -3.431530539     -3.061211746
C       -1.954184162     -3.867674903      1.672353941
H       -2.700049757     -3.302443952      2.236383703
H       -0.978964545     -3.616023341      2.091946910
H       -2.141978877     -4.936371275      1.844308689
C       -0.001223410      1.547005340      3.682467576
C       -0.996127616      1.872151079      2.707919280
C       -1.539226188      0.908826172      1.807817412
C       -1.472241424      3.237424494      2.676295162
C       -2.516186319      3.587699784      1.817665319
C       -3.160857933      2.627375771      1.034591705
C       -2.684025837      1.262430884      1.034299565
C        0.508259532      2.493310138      4.534511065
C       -0.873258760      4.205551050      3.541896253
H       -2.845183579      4.621991483      1.771243300
C       -4.292737077      2.971047779      0.231843455
C       -3.405551413      0.310323270      0.246412774
C       -4.504192887      0.673487758     -0.488567900
C       -4.952320357      2.023663242     -0.504167975
H       -4.626524556      4.005966266      0.232724317
H       -3.062635099     -0.717763848      0.245032490
H       -5.028065660     -0.073263155     -1.075377688
H       -5.818911176      2.298177311     -1.100154591
C        0.089230790      3.850045603      4.447269007
H        0.328935574      0.517526920      3.741448720
H        1.248642849      2.207732117      5.277904216
H       -1.220623414      5.234030586      3.476850033
H        0.524567671      4.595477057      5.107364932
S       -0.802841356     -0.701989501      1.635486819
S        2.652342112     -0.738936984     -1.964620518
C        4.874625047     -3.171543459     -0.350959153
H        4.234393885     -4.059452738     -0.308786818
H        5.898104939     -3.527693272     -0.178566832
C        3.376937022     -2.396706756     -2.313443664
H        3.382539987     -2.491414402     -3.404474827
H        2.724429710     -3.187785766     -1.934281630
C        1.940454570     -1.821097144      3.585677400
H        1.010621010     -1.573305927      3.063880531
H        1.875831230     -2.865688301      3.913506592
H        1.996024703     -1.202315563      4.486012591
C        6.343475971      0.495465552      2.788278692
H        5.996489460      1.489187718      2.479971264
H        6.476008179      0.522461125      3.875197917
H        7.319730391      0.319858500      2.326990920
C        4.802469229     -2.604512600     -1.780972392
H        5.310433042     -3.327517856     -2.435363045
H        5.368036420     -1.668021257     -1.846398646
C        1.619421752      1.103630511      0.466151700
H        1.236920438      1.314300898      1.461021358
C        3.095094458      1.474029724      0.330556927
H        3.661505673      0.599305001      0.663837780
H        3.383417353      1.610974716     -0.710704600
C        3.540017796      2.663459568      1.159537095
C        3.243149463      2.748863924      2.525006181
C        4.311819998      3.680116181      0.583033685
C        3.680404446      3.832254959      3.288336660
C        4.769708600      4.754428854      1.346092808
C        4.448681419      4.839635601      2.702431499
H        2.654146131      1.970414139      2.996163449
H        4.538943687      3.634907788     -0.478773258
H        3.417040886      3.887040110      4.341515253
H        5.366636891      5.533296142      0.877981057
H        4.792049646      5.683463420      3.295088446
C       -0.325769359      0.388232684     -1.323199657
H       -1.339049988      0.389584354     -0.933909834
C        0.522418099      1.565437703     -0.614368375
H       -0.237388940      2.055504496     -0.007941227
C        1.070326140      2.565154128     -1.636886143
H        1.905524212      2.158932707     -2.207981623
H        0.270158908      2.875138678     -2.309696817
O        1.592141689      3.721952951     -0.950742417
C        0.673294614      4.577713845     -0.430837703
O       -0.520143471      4.476715839     -0.621102605
C        1.339338205      5.615032414      0.434507112
H        2.266397591      5.970732235     -0.018684610
H        1.604748427      5.148139918      1.389222857
H        0.646306748      6.437899530      0.611128517
C       -0.378750478      0.324087961     -2.834359481
H        0.579072863      0.483215725     -3.323489991
H       -0.790479099     -0.640111047     -3.135264053
O       -1.260870701      1.385017965     -3.306313575
C       -2.574965306      1.097541077     -3.450785807
O       -3.041908267     -0.018582498     -3.352260200
C       -3.361624333      2.355468826     -3.717618070
H       -2.824446633      3.015231799     -4.402914132
H       -3.488950403      2.883037851     -2.766187933
H       -4.342371670      2.096072936     -4.116924028
120
TS2 P6; SCF(B3LYP-D3) = -3355.5277 H
Ru       1.000642643     -0.653083483     -0.183986818
C        1.183480675     -2.664633738      0.260777634
N        0.311676728     -3.656684848     -0.012276516
N        2.213495006     -3.180066142      0.972432538
C        1.960018728     -4.578046955      1.379681654
H        1.666293056     -4.613203448      2.435733308
H        2.856984736     -5.187740065      1.247113100
C        0.809296800     -4.973107467      0.441899200
H        1.152103700     -5.554942492     -0.423132368
H        0.015905346     -5.530035042      0.944236684
C        3.310867970     -2.397728444      1.480403247
C        4.510098332     -2.346327498      0.751407773
C        5.506953941     -1.459178743      1.177465971
H        6.425323780     -1.388626382      0.598912752
C        5.350347309     -0.666925906      2.315596620
C        4.194594772     -0.839164966      3.088007270
H        4.087750370     -0.279968071      4.015076084
C        3.170035642     -1.705844289      2.703616069
C       -0.986915023     -3.497965904     -0.607500328
C       -1.096837814     -3.313889017     -1.999334264
C       -2.354342803     -3.043433364     -2.536003969
H       -2.444227876     -2.851252772     -3.601946842
C       -3.498805858     -2.975516672     -1.733826172
C       -3.366369053     -3.247506750     -0.372507158
H       -4.248024368     -3.219386789      0.264326863
C       -2.123107301     -3.514577394      0.216017013
C        0.113614552     -3.382328588     -2.895952031
H        0.752029597     -2.503561540     -2.769785709
H       -0.184674466     -3.435859207     -3.946771850
H        0.727794064     -4.261702488     -2.674758438
C       -4.823936620     -2.594783941     -2.347331110
H       -4.734541708     -1.618377098     -2.834682640
H       -5.617060784     -2.540280195     -1.595738088
H       -5.132044689     -3.317299847     -3.112665921
C       -2.056071935     -3.826224539      1.692124071
H       -2.799892347     -3.243454813      2.240839103
H       -1.082626153     -3.586155098      2.121832245
H       -2.264994664     -4.890159520      1.871722220
C        0.093322585      1.437799205      3.809709567
C       -0.877141255      1.817866278      2.830696084
C       -1.430153719      0.893510847      1.898659370
C       -1.309906395      3.197849246      2.823017309
C       -2.313188117      3.603681459      1.939775966
C       -2.966696857      2.680654879      1.118648410
C       -2.545254221      1.298811210      1.109088653
C        0.610268538      2.344297166      4.698727054
C       -0.707617321      4.122389147      3.733392997
H       -2.609547823      4.649546511      1.907443928
C       -4.048749344      3.083768396      0.275801196
C       -3.285833396      0.386041745      0.293148119
C       -4.342938677      0.804569495     -0.472928947
C       -4.720959128      2.175756718     -0.497398714
H       -4.330449561      4.134026835      0.270811580
H       -2.995645008     -0.658370334      0.299547770
H       -4.882496913      0.086394247     -1.081209089
H       -5.546570499      2.497507301     -1.127138679
C        0.222787896      3.712512875      4.648930634
H        0.396961040      0.398776505      3.840894624
H        1.331203148      2.018812117      5.444716744
H       -1.027878628      5.161350560      3.695101204
H        0.660186679      4.425489269      5.342539205
S       -0.727486102     -0.724369805      1.683481280
S        2.808981756     -0.675202535     -1.814759118
C        4.803804922     -3.285964910     -0.402317237
H        4.102365345     -4.127139228     -0.383575814
H        5.797601979     -3.712362330     -0.213945044
C        3.399554700     -2.338842685     -2.345873110
H        3.411504285     -2.333883622     -3.441362801
H        2.691306516     -3.112238031     -2.038404883
C        1.985428594     -1.929436764      3.609874755
H        1.036201268     -1.727931056      3.104694622
H        1.964606115     -2.962584316      3.978338298
H        2.043118731     -1.276546260      4.485553913
C        6.376046747      0.367386498      2.711886348
H        6.003283763      1.372797445      2.479009540
H        6.577334448      0.340366064      3.788561035
H        7.322704308      0.226918758      2.182347608
C        4.797419581     -2.693378707     -1.822855140
H        5.237598822     -3.448663730     -2.490136024
H        5.449153625     -1.813005736     -1.868705193
C        1.630309446      1.268465977      0.523468768
H        1.246891166      1.295484487      1.537271159
C        3.118092722      1.592114021      0.452315269
H        3.669474669      0.738445641      0.853767965
H        3.459685278      1.708951298     -0.575401219
C        3.453805769      2.828012702      1.267450440
C        3.291375297      2.820393363      2.658692436
C        3.932793584      3.992650154      0.656233469
C        3.583688636      3.951904368      3.419593035
C        4.240224805      5.122302706      1.415437703
C        4.061487700      5.108204340      2.800281452
H        2.915052118      1.926702195      3.146288369
H        4.046492447      4.018331022     -0.423427963
H        3.431963584      3.931099492      4.495582907
H        4.613405848      6.017594544      0.923918823
H        4.291113813      5.991372054      3.391022857
C       -0.307681464      0.042990577     -1.362559316
H       -1.306267147      0.240444290     -0.972311192
C        0.664139518      1.658491529     -0.485778158
H       -0.291226806      1.976278278     -0.079961155
C        1.105988752      2.526387867     -1.650343727
H        2.026861700      2.172226486     -2.112244813
H        0.321230216      2.628221334     -2.395258571
O        1.412865535      3.838989652     -1.110004903
C        0.345721457      4.606402830     -0.776653316
O       -0.804408381      4.315351624     -1.033913028
C        0.788125244      5.826178914     -0.008861070
H        1.701033115      6.249343216     -0.433246640
H        1.017925772      5.519921049      1.017899298
H       -0.016009802      6.562502553      0.000638636
C       -0.296808697      0.108760847     -2.867495214
H        0.700057579      0.215647091     -3.291402565
H       -0.762435294     -0.810098802     -3.236612025
O       -1.071738027      1.248725438     -3.319375371
C       -2.417152835      1.111905427     -3.419786187
O       -2.993808689      0.049002492     -3.327756518
C       -3.053643636      2.460571270     -3.634156058
H       -2.564030042      2.985164493     -4.459715834
H       -2.907482600      3.058106961     -2.727978512
H       -4.118027079      2.339455497     -3.833917141
120
CR P6; SCF(B3LYP-D3) = -3355.5420 H
Ru       0.941288757     -0.934682230     -0.219351891
C        0.984012206     -2.877500592      0.225542615
N        0.138215403     -3.869765548     -0.152535802
N        1.924839601     -3.446702176      1.039038431
C        1.612565396     -4.846093876      1.377597672
H        1.215068698     -4.905942358      2.398754594
H        2.512380884     -5.464441306      1.321141361
C        0.564452596     -5.199870639      0.319570848
H        0.987184359     -5.774206178     -0.515288877
H       -0.287262300     -5.754285290      0.720051848
C        2.970094836     -2.752000160      1.734517994
C        4.256633740     -2.711458807      1.162635600
C        5.232863212     -1.937477804      1.791013647
H        6.226653579     -1.885840692      1.349945080
C        4.968508137     -1.232520080      2.970451005
C        3.714311648     -1.380763180      3.564560689
H        3.509661654     -0.889059623      4.513273403
C        2.709107250     -2.161824919      2.982901823
C       -1.067158930     -3.740392444     -0.910290234
C       -1.024027098     -3.794323062     -2.312491909
C       -2.209163058     -3.572810068     -3.017523170
H       -2.181942430     -3.563407237     -4.104796893
C       -3.414331423     -3.298458188     -2.362595041
C       -3.431344124     -3.315901923     -0.964476728
H       -4.365488128     -3.126049090     -0.440676799
C       -2.270674277     -3.532944767     -0.215697842
C        0.288387097     -3.944338350     -3.039198353
H        0.865666894     -3.018288576     -2.940383463
H        0.131194791     -4.138960546     -4.103679307
H        0.901764434     -4.754634224     -2.631584285
C       -4.639968943     -2.900272082     -3.146146843
H       -4.590783560     -1.823866015     -3.349047987
H       -5.561855800     -3.103081230     -2.591854714
H       -4.695008651     -3.420310800     -4.108044384
C       -2.300404331     -3.483889227      1.292943296
H       -3.312642298     -3.288109533      1.656269950
H       -1.649217168     -2.689599002      1.673516190
H       -1.962558188     -4.428863327      1.735016660
C        0.900820377      2.332637588      2.982640798
C       -0.405570534      2.316223247      2.398263292
C       -0.966857511      1.169141551      1.777250267
C       -1.171829397      3.542031280      2.448668378
C       -2.461309378      3.577077040      1.912997356
C       -3.033367939      2.449723565      1.315743234
C       -2.273768545      1.224955781      1.226045005
C        1.423629793      3.468342052      3.542484399
C       -0.596148538      4.701277669      3.059167378
H       -3.031293534      4.502002094      1.955732167
C       -4.370203217      2.478513915      0.811737843
C       -2.893918877      0.107976133      0.586025089
C       -4.173575028      0.179591006      0.099359805
C       -4.932983926      1.374859754      0.228922837
H       -4.930718113      3.405788402      0.898663397
H       -2.326781163     -0.805931239      0.481091951
H       -4.602410994     -0.680791352     -0.405445692
H       -5.950443305      1.413418518     -0.151626704
C        0.668635809      4.674509884      3.582728309
H        1.488007175      1.421286239      2.958768728
H        2.433187890      3.455072543      3.940874253
H       -1.195572847      5.608269457      3.097723215
H        1.097582979      5.564490049      4.035339288
S       -0.088240724     -0.384546626      1.832755929
S        2.994945652     -0.814303569     -1.296437446
C        4.639333667     -3.574892313     -0.027982548
H        3.867717749     -4.332958620     -0.198641280
H        5.548251668     -4.119791850      0.258080228
C        3.653185650     -2.351305243     -2.069889815
H        3.874757220     -2.117415995     -3.117081924
H        2.873542795     -3.117976472     -2.064086703
C        1.443377769     -2.431762555      3.761185055
H        0.608347357     -2.729940956      3.127331877
H        1.628878267     -3.236974342      4.484468009
H        1.126060551     -1.547870362      4.318081194
C        6.041492437     -0.387522213      3.616499791
H        6.499540527      0.292929429      2.891072354
H        5.637408286      0.214177404      4.435783771
H        6.845155726     -1.012617636      4.024659619
C        4.912415779     -2.869160073     -1.369706479
H        5.403412093     -3.595551593     -2.033200021
H        5.622639576     -2.045706716     -1.224885135
C        2.022003545      2.300966675     -0.213752571
H        1.900801355      1.583802190      0.596583639
C        3.453162441      2.679280823     -0.485422699
H        4.028609781      1.774713901     -0.712363817
H        3.535353726      3.349024193     -1.347259171
C        4.011028427      3.357600025      0.754399743
C        4.727020330      2.630353087      1.711863389
C        3.732695292      4.708934554      0.997563903
C        5.177079106      3.247730376      2.881342370
C        4.187897046      5.328861662      2.159881817
C        4.915638215      4.600722639      3.104963776
H        4.915891872      1.572110037      1.544866381
H        3.128239471      5.261417274      0.281155078
H        5.730074481      2.670692434      3.618169767
H        3.964834464      6.378337098      2.336265042
H        5.266096946      5.082794857      4.014248084
C       -0.377154323     -0.805651330     -1.487128849
H       -1.277770115     -1.406842453     -1.561143078
C        0.910853594      2.802325013     -0.764816438
H       -0.053726867      2.470813061     -0.397614041
C        0.859121375      3.863640419     -1.820367134
H        1.767083023      3.912903608     -2.423313347
H       -0.009278689      3.716017803     -2.466617938
O        0.775525053      5.186346911     -1.200553350
C       -0.427216693      5.530427066     -0.691866221
O       -1.441848448      4.879978985     -0.835515026
C       -0.316292931      6.807000132      0.105964241
H        0.342140396      7.524923136     -0.388962565
H        0.121075733      6.555860062      1.078393933
H       -1.308856335      7.232180606      0.257474487
C       -0.255863350      0.258875712     -2.550069110
H        0.722545934      0.736423221     -2.556284889
H       -0.443362489     -0.215367913     -3.524574086
O       -1.189204704      1.358280116     -2.383220102
C       -2.482471330      1.142174850     -2.713155528
O       -2.906513922      0.069926846     -3.096224085
C       -3.267043964      2.423332085     -2.588049740
H       -3.127553379      3.005144015     -3.506848026
H       -2.902391552      3.025775718     -1.754128235
H       -4.324412338      2.192083071     -2.468111373
92
ACP (most stable); SCF(B3LYP-D3) = -2739.3348 H
Ru       1.149803103     -0.705369965     -0.166772340
C        1.627990198     -2.647806324      0.256720669
N        0.743714306     -3.657413176      0.002610039
N        2.783960753     -3.241391176      0.660354586
C        2.680953246     -4.706092125      0.809302875
H        2.757886306     -4.980737088      1.868546341
H        3.496388623     -5.201582242      0.273661403
C        1.298420792     -5.004839848      0.214646232
H        1.355521120     -5.543725311     -0.738372441
H        0.658441479     -5.578514813      0.891510414
C        3.942317122     -2.598866488      1.199699320
C        5.086594823     -2.448068602      0.403039061
C        6.204166046     -1.820915930      0.968853063
H        7.094086591     -1.686907333      0.357408432
C        6.202311638     -1.352037526      2.284063628
C        5.050100869     -1.540578085      3.057329339
H        5.034069324     -1.185066026      4.085626598
C        3.913450154     -2.165297823      2.540813309
C       -0.664154156     -3.499432821     -0.244448924
C       -1.153063716     -3.419754861     -1.557944235
C       -2.517737503     -3.152303922     -1.735884598
H       -2.900813255     -3.052925429     -2.749126662
C       -3.391013484     -3.015600134     -0.657077177
C       -2.888979315     -3.218249032      0.633714767
H       -3.562612127     -3.150025282      1.485192531
C       -1.538551417     -3.473859409      0.862119026
C       -0.272225041     -3.626635748     -2.762237254
H        0.200062376     -2.683842851     -3.059839838
H       -0.860169604     -4.006569802     -3.603268319
H        0.533887152     -4.337700979     -2.559800276
C       -4.848591484     -2.670691547     -0.856648554
H       -5.086026403     -2.511358766     -1.912439174
H       -5.106334984     -1.756016219     -0.309740115
H       -5.503232430     -3.465440636     -0.479162952
C       -1.053388847     -3.745363788      2.267097841
H       -0.027357999     -3.409894199      2.424234657
H       -1.094782468     -4.821279163      2.485590648
H       -1.680205002     -3.231758237      2.999354613
C        1.251624402      1.608187788      3.146332764
C        0.020139206      2.024063891      2.549125171
C       -0.819025431      1.128617964      1.834800838
C       -0.350567772      3.415759829      2.675126987
C       -1.547985547      3.868049656      2.108493509
C       -2.380462038      3.003238037      1.388332625
C       -2.009524096      1.613965266      1.230798757
C        2.064260861      2.495674507      3.803888734
C        0.521139151      4.306930355      3.376201716
H       -1.830768029      4.912935853      2.219480143
C       -3.584455123      3.474764412      0.777000961
C       -2.860950788      0.781660956      0.437440369
C       -3.997201265      1.278002803     -0.146634776
C       -4.371466676      2.640501931      0.030059235
H       -3.856037613      4.519237422      0.912731363
H       -2.577019323     -0.255541980      0.299687234
H       -4.617382976      0.627433802     -0.757622844
H       -5.279911579      3.015454576     -0.434342261
C        1.696803720      3.866331040      3.921463787
H        1.527304019      0.563975575      3.060673878
H        2.995625432      2.150495062      4.246428917
H        0.227019280      5.350396443      3.464890847
H        2.349262062      4.557889303      4.448150062
S       -0.392740179     -0.595952800      1.699679772
S        1.801444408     -0.874025812     -2.450399634
C        5.114628400     -2.849034724     -1.057797847
H        4.617347264     -3.814688150     -1.202293566
H        6.159929080     -2.998216326     -1.348714230
C        3.082271767     -2.191182129     -2.570507608
H        3.180645144     -2.433553726     -3.634351321
H        2.703501205     -3.091315379     -2.078957964
C        2.663674794     -2.306038894      3.374446194
H        2.833489606     -1.954519137      4.395734803
H        1.836373251     -1.727853928      2.947231747
H        2.327056890     -3.347523186      3.432827806
C        7.400341581     -0.633147324      2.859629776
H        7.588271599     -0.934415473      3.895619248
H        8.306179407     -0.829402657      2.278738648
H        7.239632738      0.452329525      2.863543323
C        4.452081932     -1.779418795     -1.980443354
H        5.136108087     -1.532654562     -2.799982035
H        4.325708407     -0.859306003     -1.403032091
C        2.604257263      0.185621866      0.489258616
H        3.379686570     -0.281126899      1.098085334
C        2.989587505      1.601088436      0.180125763
H        3.481107773      2.051495782      1.048389177
H        3.705582933      1.579867173     -0.657698362
O        1.993663627      2.601339571     -0.177566979
C        0.813167455      2.323682342     -0.710397561
O        0.352191276      1.199936775     -0.885332428
C        0.055569454      3.566318190     -1.083266246
H        0.622781943      4.133298213     -1.827765161
H       -0.064182059      4.190164398     -0.193898097
H       -0.923101397      3.290405868     -1.473672931
92
AC'P; SCF(B3LYP-D3) = -2739.3390 H
Ru       1.395409184     -0.667884546     -0.011040430
C        1.342175641     -2.688375207      0.246906753
N        0.347748248     -3.613908351      0.153207107
N        2.456252122     -3.374872084      0.652348545
C        2.179289221     -4.769715135      1.029041984
H        2.147400358     -4.866344602      2.122116840
H        2.956764926     -5.437147736      0.647442628
C        0.812015187     -4.996372285      0.384393165
H        0.882650754     -5.531680813     -0.571883820
H        0.111084097     -5.535870116      1.026370549
C        3.703510962     -2.764260527      1.012271439
C        4.758292405     -2.762881231      0.081654610
C        5.917716034     -2.053957273      0.398362711
H        6.730877985     -2.028958066     -0.324397115
C        6.055065827     -1.368878975      1.608718706
C        5.035853164     -1.487679195      2.556374732
H        5.155420104     -1.023144973      3.533090308
C        3.864536460     -2.205175557      2.293419615
C       -1.026409478     -3.421247079     -0.192450172
C       -1.421225755     -3.429916498     -1.540438587
C       -2.778345815     -3.261819160     -1.834244178
H       -3.093011382     -3.247520606     -2.875573036
C       -3.734040207     -3.096956630     -0.826864888
C       -3.310310837     -3.128967730      0.505387801
H       -4.043173612     -3.011103176      1.300533880
C       -1.964852799     -3.293865546      0.847341120
C       -0.397094891     -3.522887819     -2.644037830
H        0.203270058     -2.606775724     -2.678619812
H       -0.876869544     -3.656433791     -3.617433467
H        0.299446474     -4.353610294     -2.491950907
C       -5.186820636     -2.852893416     -1.163085810
H       -5.442156399     -3.236420338     -2.155450173
H       -5.411228222     -1.778219679     -1.159103805
H       -5.852484694     -3.324372674     -0.432882144
C       -1.530000293     -3.304609828      2.292247889
H       -0.823684602     -2.491950588      2.494059651
H       -1.033132990     -4.245244389      2.557936331
H       -2.388739814     -3.181180914      2.957251401
C        2.046519037      2.389565418      3.126539904
C        0.659457774      2.431513773      2.779220197
C       -0.051539411      1.286667496      2.329989823
C       -0.011788914      3.711581577      2.855289906
C       -1.345253128      3.821490555      2.450339697
C       -2.049132327      2.714389637      1.964503670
C       -1.404247801      1.423228079      1.914331728
C        2.715841206      3.514983532      3.531804375
C        0.718601647      4.857251637      3.302331336
H       -1.839974063      4.789420624      2.499363129
C       -3.399655732      2.839012806      1.511525084
C       -2.167697913      0.324302752      1.412719613
C       -3.457750035      0.484404282      0.975716111
C       -4.086920133      1.759616939      1.024571115
H       -3.869228431      3.818885857      1.559690568
H       -1.696807705     -0.647389487      1.376614866
H       -4.000317444     -0.375313654      0.591479313
H       -5.111198324      1.872511064      0.678807834
C        2.043800764      4.767017342      3.630185649
H        2.561454024      1.439934388      3.039826093
H        3.772591468      3.455248451      3.777980533
H        0.196092125      5.809371620      3.360706141
H        2.588588603      5.648239950      3.958631657
S        0.740907945     -0.312830340      2.306289163
S        2.962096496     -0.585856568     -1.772139633
C        4.712319635     -3.579320842     -1.196654342
H        3.905196519     -4.317054161     -1.137393676
H        5.649292135     -4.149057942     -1.247219709
C        3.167217125     -2.168601812     -2.695631455
H        3.000789484     -1.941892169     -3.754797135
H        2.390650416     -2.874160737     -2.389294031
C        2.883293947     -2.456147263      3.413825979
H        2.792864953     -1.584601459      4.065055000
H        1.881303907     -2.695188721      3.056758484
H        3.235649721     -3.299253256      4.023772288
C        7.278300081     -0.527393271      1.884923475
H        7.466548810     -0.426928518      2.958398690
H        8.173565998     -0.951308026      1.418266103
H        7.146820596      0.482813940      1.478234118
C        4.549122091     -2.805527679     -2.517066447
H        4.717414261     -3.516406117     -3.339237283
H        5.326606084     -2.036453226     -2.601497886
C       -0.183600129     -0.406452014     -0.894305382
H       -0.935355472     -1.178809864     -1.049027514
C       -0.550074349      0.845364218     -1.636248157
H       -0.117785507      0.780473450     -2.648477241
H       -1.637347344      0.932122527     -1.717562913
O       -0.170957767      2.153846886     -1.115883834
C        0.972077632      2.375384954     -0.482420890
O        1.763723920      1.510032084     -0.120646006
C        1.222962298      3.839433416     -0.255557702
H        0.292154477      4.339043238      0.016921126
H        1.595703887      4.280258429     -1.186681506
H        1.963125950      3.961698380      0.534262167
